# Supplementary material for: Phenotypic Disease Network-Based Multimorbidity Analysis in Idiopathic Cardiomyopathy Patients with Hospital Discharge Records
Source: J Clin Med. 2022 Nov 25;11(23):6965. doi: 10.3390/jcm11236965 (PMC9736397; doi:10.3390/jcm11236965)
Supplement: Supplementary file 1 [file jcm-11-06965-s001.zip › Table S3.csv]

ICD-10-detail	ICD-10-3digits	0-19	20-29	30-39	40-49	50-59	60-69	Over 70
B18.103+N08.0*	B181	NA	NA	NA	NA	NA	NA	B181
B18.107	B181	NA	B181	NA	B181	B181	B181	B181
B18.200	B182	NA	B182	NA	B182	B182	NA	NA
B90.902	NA	NA	NA	NA	NA	NA	NA	B909
C04.900	C049	NA	NA	NA	NA	C049	NA	NA
C16.900	NA	NA	NA	NA	NA	NA	C169	NA
C18.000	C180	NA	NA	NA	NA	C180	NA	NA
C18.100	C181	NA	NA	NA	NA	C181	NA	NA
C18.200	C182	NA	NA	NA	NA	NA	C182	NA
C18.600	C186	NA	NA	NA	NA	C186	NA	NA
C18.900	C189	NA	NA	NA	NA	NA	C189	NA
C20.x00	C20	NA	NA	NA	NA	C20	C20	NA
C22.000	NA	C220	NA	NA	NA	NA	NA	NA
C24.002	NA	NA	NA	NA	NA	NA	C240	NA
C32.900	NA	NA	NA	NA	NA	NA	C329	NA
C34.300x003	NA	NA	NA	NA	NA	NA	C343	NA
C34.900x001	NA	NA	NA	NA	NA	NA	C349	NA
C50.800x001	NA	NA	NA	NA	C508	NA	NA	NA
C53.900x001	NA	NA	NA	C539	NA	NA	NA	NA
C54.100	NA	NA	NA	NA	C541	NA	NA	NA
C61.x00	NA	NA	NA	NA	NA	NA	NA	C61
C67.000	NA	NA	NA	NA	NA	NA	NA	C670
C67.200	NA	NA	NA	NA	NA	NA	C672	C672
C67.500	NA	NA	NA	NA	NA	NA	NA	C675
C73.x00	NA	NA	C73	NA	NA	NA	NA	NA
C76.200	NA	NA	NA	NA	C762	NA	NA	NA
C76.300	NA	NA	NA	NA	C763	NA	NA	NA
C77.002	C770	NA	NA	NA	C770	C770	NA	NA
C77.007	C770	NA	NA	NA	NA	NA	C770	NA
C77.103	C771	NA	NA	NA	NA	NA	C771	NA
C77.200x003	C772	NA	NA	NA	NA	NA	C772	NA
C77.201	C772	NA	NA	NA	NA	NA	C772	NA
C77.300x001	C773	NA	NA	NA	C773	NA	NA	NA
C78.000x011	C780	NA	NA	NA	C780	NA	NA	NA
C78.200	C782	NA	NA	NA	C782	NA	NA	NA
C78.201	C782	NA	NA	NA	C782	NA	NA	NA
C78.600x004	C786	NA	NA	NA	NA	C786	NA	NA
C78.700x011	C787	NA	NA	NA	NA	C787	NA	NA
C79.200x001	C792	NA	NA	NA	NA	NA	C792	NA
C79.300x002	C793	NA	NA	NA	NA	NA	C793	NA
C79.500x001	C795	NA	NA	NA	NA	NA	C795	NA
C79.500x006	C795	NA	NA	NA	NA	NA	NA	C795
C79.700	C797	NA	NA	NA	NA	NA	C797	NA
C79.800x807	C798	NA	NA	NA	NA	NA	NA	C798
C79.809	C798	NA	NA	NA	NA	C798	NA	NA
C79.811	C798	NA	NA	NA	NA	C798	NA	NA
C80.x00x004	NA	NA	NA	NA	NA	NA	NA	C80
C80.x00x008+G13.1*	NA	NA	NA	NA	NA	NA	NA	C80
C85.900	NA	NA	NA	NA	NA	NA	NA	C859
C85.900x020	NA	NA	NA	C859	NA	NA	NA	NA
C88.000x001	NA	NA	NA	NA	NA	NA	NA	C880
C90.000	NA	NA	NA	NA	NA	NA	NA	C900
C91.000	NA	C910	NA	NA	NA	NA	NA	NA
D45.x00	NA	NA	NA	NA	NA	D45	NA	NA
D47.200x001	D472	NA	NA	NA	NA	NA	NA	D472
D47.200x002	D472	NA	NA	D472	NA	NA	D472	NA
D50.001	D500	NA	NA	NA	D500	NA	NA	D500
D61.903	NA	NA	NA	NA	NA	NA	D619	NA
D65.x00x001	NA	NA	NA	NA	NA	NA	D65	D65
D68.300x003	D683	NA	D683	NA	NA	NA	NA	NA
D68.600x002	D686	NA	D686	D686	NA	NA	NA	NA
D68.900x003	D689	NA	D689	D689	D689	NA	D689	NA
D68.900x007	D689	NA	NA	NA	D689	NA	NA	NA
D69.300	D693	NA	NA	NA	NA	NA	D693	NA
D69.600	D696	D696	NA	D696	NA	NA	D696	NA
D70.x04	NA	NA	NA	D70	NA	NA	NA	NA
D72.100	NA	NA	NA	D721	NA	NA	NA	NA
D72.101	NA	D721	NA	NA	NA	NA	NA	NA
D72.800x005	NA	NA	NA	D728	NA	NA	NA	NA
D72.802	NA	NA	NA	D728	NA	NA	NA	NA
D76.101	NA	NA	NA	D761	NA	NA	NA	NA
D76.303	NA	NA	NA	D763	NA	NA	NA	NA
D84.900	NA	D849	NA	NA	NA	NA	NA	NA
E02.x00x001	E02	E02	E02	E02	E02	E02	E02	E02
E03.200x011	E032	NA	E032	NA	NA	NA	NA	NA
E03.200x012	E032	NA	NA	NA	NA	NA	E032	NA
E03.800x002	E038	E038	E038	NA	E038	E038	E038	NA
E03.900	E039	NA	NA	NA	E039	E039	E039	NA
E04.000	E040	E040	NA	E040	NA	NA	NA	NA
E04.102	E041	NA	NA	NA	NA	NA	NA	NA
E04.200	E042	NA	NA	NA	E042	NA	NA	NA
E04.902	E049	NA	NA	E049	NA	NA	E049	NA
E04.903	E049	NA	NA	NA	NA	NA	E049	NA
E05.000x001	E050	NA	NA	NA	E050	NA	NA	NA
E05.800x001	E058	NA	NA	NA	E058	NA	NA	NA
E05.800x014	E058	NA	NA	NA	NA	NA	NA	NA
E05.900	E059	NA	NA	NA	NA	NA	NA	NA
E05.900x001	E059	NA	NA	NA	E059	NA	E059	NA
E05.900x004+I43.8*	E059	NA	NA	NA	E059	NA	NA	NA
E06.100x002	NA	NA	NA	E061	NA	NA	NA	NA
E10.900	NA	NA	E109	NA	NA	NA	NA	NA
E11.200x214+N08.3*	E112	NA	NA	E112	NA	NA	NA	NA
E11.201+N08.3*	E112	NA	NA	E112	E112	E112	E112	E112
E11.301+H36.0*	E113	NA	NA	NA	E113	E113	E113	NA
E11.401+G63.2*	E114	NA	NA	NA	E114	E114	E114	E114
E11.500x050	E115	NA	NA	NA	E115	NA	NA	NA
E11.500x061+I79.2*	E115	NA	NA	NA	E115	NA	E115	NA
E11.502+I79.2*	E115	NA	NA	NA	E115	E115	NA	NA
E11.700x033	E117	NA	NA	NA	E117	E117	NA	NA
E11.900	E119	NA	E119	E119	E119	E119	E119	E119
E13.900x003	NA	NA	NA	E139	NA	NA	NA	NA
E13.907	NA	NA	NA	E139	NA	NA	NA	NA
E16.100x002	E161	NA	NA	E161	NA	NA	NA	NA
E16.200x001	E162	NA	NA	NA	NA	E162	NA	E162
E16.401	E164	NA	NA	NA	NA	NA	NA	NA
E16.800x901	E168	NA	NA	NA	NA	NA	NA	E168
E16.803	E168	NA	E168	E168	NA	E168	NA	NA
E21.000x005	NA	E210	NA	NA	NA	NA	NA	NA
E21.100x001	NA	NA	NA	E211	NA	NA	NA	NA
E21.300x002	NA	NA	NA	E213	NA	NA	NA	NA
E22.000x001	E220	NA	E220	NA	NA	NA	NA	NA
E22.000x005	E220	NA	E220	E220	E220	E220	NA	NA
E22.001	E220	NA	NA	E220	E220	E220	NA	NA
E22.100x001	E221	NA	NA	E221	NA	NA	NA	NA
E23.000x022	NA	NA	NA	NA	E230	NA	NA	NA
E23.602	NA	NA	NA	NA	E236	NA	NA	NA
E24.000x001	NA	NA	NA	E240	NA	NA	NA	NA
E24.202	NA	NA	NA	E242	NA	NA	NA	NA
E24.900x001	NA	NA	NA	E249	NA	NA	NA	NA
E27.400x006	NA	NA	NA	NA	E274	NA	NA	NA
E27.800x005	NA	NA	NA	E278	NA	NA	NA	NA
E27.901	NA	NA	NA	E279	NA	NA	NA	NA
E55.900x001	NA	E559	NA	NA	E559	NA	NA	NA
E66.200x001	E662	NA	E662	NA	NA	E662	NA	NA
E66.900x002	E669	E669	E669	E669	E669	E669	NA	NA
E72.101	E721	E721	E721	E721	E721	NA	E721	E721
E72.201	E722	NA	NA	NA	NA	NA	E722	NA
E74.800x006	NA	E748	NA	NA	NA	NA	NA	NA
E77.801	E778	E778	E778	E778	NA	NA	NA	E778
E78.000x001	E780	NA	E780	NA	NA	NA	NA	NA
E78.100x001	E781	NA	NA	E781	NA	NA	NA	NA
E78.100x006	E781	E781	NA	NA	NA	NA	E781	NA
E78.500	E785	E785	E785	E785	E785	E785	E785	E785
E78.900	E789	E789	NA	NA	E789	E789	E789	E789
E83.101	E831	NA	NA	NA	E831	NA	NA	NA
E83.102	E831	NA	NA	NA	E831	NA	NA	NA
E83.103	E831	NA	NA	NA	E831	NA	NA	NA
E83.300x009	E833	E833	NA	NA	NA	NA	NA	NA
E83.303	E833	NA	NA	NA	NA	NA	NA	NA
E83.500	E835	NA	NA	NA	NA	NA	NA	NA
E83.500x008	E835	E835	NA	NA	NA	NA	NA	NA
E83.502	E835	E835	NA	NA	NA	NA	NA	NA
E83.503	E835	NA	E835	NA	NA	NA	NA	NA
E85.100x002	E851	NA	NA	NA	E851	NA	NA	NA
E85.300x001	E853	NA	NA	NA	NA	E853	NA	NA
E85.400x008+G99.0*	E854	NA	NA	NA	NA	NA	E854	E854
E85.400x014	E854	NA	NA	NA	NA	NA	E854	NA
E85.400x025+N08.4*	E854	NA	NA	NA	E854	E854	NA	E854
E85.400x028+I43.1*	E854	NA	NA	E854	E854	E854	E854	E854
E85.900x001	E859	NA	NA	E859	NA	E859	E859	E859
E89.001	NA	NA	E890	NA	NA	NA	E890	NA
E89.300x011	NA	NA	E893	NA	NA	NA	NA	NA
F32.900	NA	NA	NA	NA	NA	NA	F329	NA
F41.100	NA	NA	NA	NA	F411	NA	NA	NA
F41.101	NA	NA	NA	NA	F411	NA	NA	NA
F41.200	NA	NA	NA	F412	F412	NA	NA	NA
G45.800x002	NA	NA	NA	NA	NA	NA	NA	G458
G45.900x001	NA	NA	NA	NA	NA	NA	NA	G459
G47.000x001	G470	NA	NA	NA	G470	G470	NA	G470
G47.300x001	G473	NA	G473	G473	G473	G473	G473	G473
G47.300x031	G473	NA	G473	G473	G473	G473	G473	G473
G47.300x033	G473	NA	NA	NA	NA	G473	NA	NA
G47.300x037	G473	NA	NA	NA	G473	G473	G473	NA
G47.301	G473	NA	NA	NA	G473	G473	G473	NA
G71.000	G710	G710	G710	NA	NA	NA	NA	NA
G71.000x010	G710	G710	NA	NA	NA	NA	NA	NA
G71.001	G710	G710	G710	NA	NA	NA	NA	NA
G71.102	G711	NA	G711	NA	NA	NA	NA	NA
G71.200	G712	G712	NA	NA	NA	NA	NA	NA
G71.200x002	G712	NA	NA	NA	NA	NA	NA	NA
G71.300x001	G713	G713	NA	NA	NA	NA	NA	NA
G71.801	G718	G718	NA	NA	NA	NA	NA	NA
G82.101	NA	G821	NA	NA	NA	NA	NA	NA
G93.102	NA	G931	NA	NA	NA	NA	NA	NA
G93.403	NA	NA	NA	G934	NA	NA	NA	NA
G93.805	NA	NA	NA	G938	NA	NA	NA	NA
G95.003	NA	G950	NA	NA	NA	NA	NA	NA
H25.900	H259	NA	NA	NA	NA	NA	H259	H259
H26.002	H260	NA	NA	NA	NA	NA	NA	NA
H26.200	H262	NA	NA	NA	NA	NA	H262	NA
H26.801	H268	NA	NA	NA	NA	NA	H268	NA
H26.900	H269	NA	NA	NA	NA	NA	H269	H269
H35.004	H350	NA	NA	H350	H350	NA	H350	H350
H35.300x001	H353	NA	NA	NA	NA	NA	NA	H353
H35.804	H358	NA	NA	NA	H358	NA	H358	NA
H40.200	NA	NA	NA	NA	NA	NA	NA	H402
H40.200x001	NA	NA	NA	NA	NA	NA	NA	H402
H90.100	H901	NA	NA	NA	NA	NA	NA	NA
H90.200	H902	NA	NA	NA	NA	NA	NA	NA
H90.300	H903	NA	NA	H903	NA	NA	H903	NA
H90.400	H904	NA	NA	H904	NA	NA	NA	NA
H90.500	H905	NA	NA	NA	NA	NA	H905	NA
I05.100	NA	NA	NA	NA	NA	NA	NA	I051
I07.100	I071	I071	NA	NA	NA	NA	NA	I071
I08.901	NA	NA	NA	NA	NA	NA	I089	NA
I10.x00x002	I10	NA	NA	I10	I10	NA	I10	NA
I10.x00x027	I10	NA	NA	NA	NA	I10	NA	NA
I10.x00x028	I10	NA	NA	NA	NA	NA	I10	NA
I10.x00x032	I10	NA	NA	NA	NA	I10	I10	NA
I10.x02	I10	NA	NA	I10	NA	NA	NA	NA
I10.x03	I10	NA	NA	I10	I10	I10	I10	I10
I10.x04	I10	NA	I10	I10	I10	I10	I10	I10
I10.x05	I10	I10	I10	I10	I10	I10	I10	I10
I10.x09	I10	NA	I10	I10	I10	I10	I10	I10
I12.900x003	NA	NA	NA	NA	NA	I129	NA	NA
I12.902	NA	NA	NA	NA	NA	I129	NA	NA
I15.100x001	I151	I151	I151	NA	I151	I151	NA	NA
I15.102	I151	NA	I151	NA	NA	NA	NA	NA
I15.200x001	I152	NA	NA	I152	NA	I152	NA	NA
I15.200x002	I152	NA	NA	I152	NA	NA	NA	NA
I15.900	I159	NA	I159	NA	NA	NA	NA	NA
I25.101	I251	NA	NA	NA	I251	NA	NA	I251
I25.102	I251	NA	NA	I251	I251	I251	I251	I251
I25.103	I251	NA	NA	I251	I251	I251	I251	I251
I25.200	I252	NA	NA	NA	I252	I252	I252	I252
I25.200x013	I252	NA	NA	NA	NA	NA	I252	NA
I25.200x025	I252	NA	NA	I252	NA	NA	NA	NA
I25.300x011	I253	NA	NA	NA	NA	NA	NA	I253
I25.301	I253	NA	NA	NA	NA	NA	I253	NA
I25.402	I254	NA	NA	NA	NA	I254	NA	NA
I25.500	I255	NA	NA	NA	I255	I255	I255	I255
I25.600x001	I256	NA	NA	NA	NA	I256	NA	NA
I25.800x004	I258	NA	NA	NA	I258	NA	NA	NA
I25.800x007	I258	NA	NA	NA	NA	I258	I258	I258
I25.900x002	I259	NA	NA	NA	NA	NA	NA	I259
I26.900x001	I269	I269	NA	I269	I269	NA	I269	I269
I27.000	I270	I270	I270	I270	I270	I270	I270	I270
I27.002	I270	NA	NA	I270	NA	NA	NA	I270
I27.003	I270	I270	NA	NA	I270	NA	I270	NA
I27.200	I272	I272	I272	I272	I272	I272	I272	I272
I27.200x011	I272	NA	NA	NA	I272	NA	I272	NA
I27.200x012	I272	I272	NA	NA	I272	I272	I272	NA
I27.200x015	I272	I272	I272	NA	I272	I272	NA	I272
I27.201	I272	NA	NA	NA	I272	NA	NA	NA
I27.900	I279	NA	NA	NA	NA	I279	NA	NA
I31.100x002	I311	NA	I311	I311	I311	NA	NA	NA
I34.000x001	I340	I340	I340	I340	I340	I340	I340	I340
I34.000x011	I340	I340	NA	I340	I340	I340	I340	I340
I34.100x004	I341	I341	NA	NA	I341	NA	I341	NA
I34.102	I341	NA	NA	NA	NA	I341	NA	NA
I34.803	I348	NA	I348	NA	I348	I348	I348	NA
I35.000x001	I350	NA	NA	NA	NA	I350	NA	NA
I35.000x011	I350	NA	NA	NA	NA	NA	I350	NA
I35.100x002	I351	NA	I351	I351	I351	I351	I351	I351
I35.100x011	I351	NA	NA	NA	I351	NA	NA	I351
I35.805	I358	NA	I358	NA	I358	I358	NA	NA
I36.100	I361	I361	I361	I361	I361	I361	I361	I361
I36.800x002	I368	NA	NA	I368	NA	NA	NA	NA
I38.x00x002	NA	NA	NA	NA	NA	NA	I38	NA
I38.x01	NA	NA	NA	NA	NA	NA	I38	NA
I42.000x001	I420	NA	NA	NA	I420	I420	I420	NA
I42.000x011	I420	I420	I420	I420	I420	I420	I420	I420
I42.200x001	I422	NA	I422	I422	I422	NA	NA	I422
I42.200x002	I422	I422	NA	I422	NA	NA	NA	NA
I42.400	I424	I424	NA	NA	NA	NA	NA	NA
I42.500x001	I425	I425	I425	I425	I425	I425	I425	I425
I42.600	I426	NA	I426	I426	I426	I426	I426	I426
I42.800x002	I428	I428	I428	I428	I428	I428	I428	NA
I42.800x006	I428	NA	NA	I428	I428	NA	I428	NA
I42.802	I428	NA	NA	I428	NA	NA	I428	NA
I42.900	I429	I429	I429	I429	I429	I429	I429	I429
I42.900x003	I429	NA	I429	I429	I429	I429	NA	NA
I44.000	I440	NA	NA	I440	I440	I440	I440	I440
I44.100	I441	NA	I441	I441	I441	I441	NA	NA
I44.102	I441	NA	NA	I441	NA	NA	NA	NA
I44.200	I442	I442	I442	I442	I442	I442	I442	I442
I44.201	I442	NA	I442	NA	NA	I442	NA	NA
I44.301	I443	NA	I443	I443	I443	I443	I443	NA
I44.303	I443	NA	I443	NA	NA	NA	I443	I443
I44.400	I444	NA	NA	I444	I444	NA	NA	I444
I44.500	I445	NA	NA	NA	I445	NA	NA	NA
I44.600x002	I446	NA	NA	NA	NA	NA	I446	I446
I44.602	I446	NA	I446	I446	I446	I446	I446	I446
I44.700	I447	NA	NA	NA	I447	I447	I447	NA
I45.101	I451	I451	NA	I451	NA	NA	I451	NA
I45.102	I451	I451	NA	I451	I451	I451	I451	I451
I45.103	I451	NA	NA	NA	I451	I451	NA	NA
I45.401	I454	NA	I454	NA	I454	I454	NA	NA
I45.500x002	I455	NA	NA	NA	NA	NA	I455	NA
I45.502	I455	I455	NA	I455	I455	NA	NA	I455
I45.600x002	I456	I456	I456	NA	NA	I456	NA	NA
I45.800x004	I458	NA	NA	NA	NA	NA	I458	NA
I45.900x011	I459	I459	NA	NA	I459	NA	NA	NA
I46.000	NA	I460	NA	NA	I460	NA	NA	NA
I46.100x001	NA	NA	NA	NA	NA	NA	NA	I461
I46.900	NA	NA	NA	NA	I469	NA	NA	NA
I46.901	NA	NA	NA	NA	I469	NA	NA	I469
I47.100	I471	NA	NA	NA	I471	I471	I471	NA
I47.100x001	I471	NA	I471	I471	I471	NA	NA	NA
I47.100x004	I471	I471	NA	I471	NA	NA	NA	NA
I47.100x005	I471	NA	NA	NA	NA	I471	NA	NA
I47.101	I471	I471	NA	I471	I471	I471	I471	I471
I47.102	I471	NA	I471	NA	I471	I471	I471	I471
I47.103	I471	NA	NA	NA	I471	NA	NA	NA
I47.104	I471	NA	NA	NA	NA	NA	I471	NA
I47.108	I471	NA	NA	I471	I471	I471	I471	I471
I47.200	I472	I472	I472	I472	I472	I472	I472	I472
I47.200x007	I472	NA	NA	I472	NA	NA	I472	NA
I47.200x011	I472	NA	I472	NA	NA	NA	NA	NA
I47.201	I472	NA	I472	I472	I472	I472	I472	I472
I47.203	I472	NA	I472	NA	NA	NA	NA	NA
I47.900	I479	NA	NA	NA	NA	NA	NA	I479
I48.x00x007	I48	I48	I48	I48	I48	I48	I48	I48
I48.x00x010	I48	NA	NA	I48	NA	I48	I48	I48
I48.x00x011	I48	NA	NA	NA	NA	NA	I48	NA
I48.x00x013	I48	NA	NA	NA	NA	NA	I48	I48
I48.x00x022	I48	NA	NA	I48	I48	I48	I48	I48
I48.x02	I48	I48	I48	I48	I48	I48	I48	I48
I48.x03	I48	I48	I48	I48	I48	I48	I48	I48
I48.x04	I48	NA	I48	I48	I48	I48	I48	I48
I49.001	I490	I490	NA	NA	I490	I490	I490	I490
I49.002	I490	NA	NA	NA	NA	NA	I490	NA
I49.100x001	I491	NA	I491	I491	I491	I491	I491	I491
I49.100x002	I491	NA	NA	NA	NA	NA	I491	I491
I49.300x001	I493	I493	I493	I493	I493	I493	I493	I493
I49.300x002	I493	I493	I493	I493	I493	I493	I493	I493
I49.300x005	I493	NA	I493	NA	NA	NA	NA	NA
I49.400x001	I494	NA	NA	NA	NA	NA	I494	NA
I49.400x002	I494	NA	NA	NA	NA	I494	I494	NA
I49.403	I494	NA	NA	I494	I494	NA	I494	NA
I49.500	I495	NA	I495	I495	NA	NA	I495	I495
I49.800x006	I498	I498	NA	NA	NA	NA	NA	NA
I49.800x016	I498	I498	I498	NA	NA	NA	NA	NA
I49.801	I498	NA	NA	NA	I498	NA	NA	NA
I49.802	I498	I498	NA	NA	I498	NA	NA	I498
I49.900	I499	I499	I499	I499	I499	I499	I499	I499
I50.000	I500	I500	I500	I500	I500	I500	I500	I500
I50.001	I500	NA	NA	NA	NA	NA	I500	NA
I50.100x006	I501	NA	NA	NA	I501	I501	I501	NA
I50.101	I501	NA	I501	NA	NA	NA	NA	NA
I50.105	I501	NA	NA	NA	I501	NA	NA	NA
I50.900	I509	I509	I509	I509	I509	I509	I509	I509
I50.900x002	I509	I509	I509	I509	I509	I509	I509	I509
I50.900x007	I509	I509	I509	I509	I509	I509	I509	I509
I50.900x008	I509	I509	I509	I509	I509	I509	I509	I509
I50.900x010	I509	I509	I509	I509	I509	I509	I509	I509
I50.900x018	I509	I509	I509	I509	I509	I509	I509	I509
I50.900x019	I509	I509	I509	I509	NA	I509	I509	NA
I50.907	I509	I509	I509	I509	I509	I509	I509	I509
I50.908	I509	NA	NA	I509	NA	I509	I509	I509
I51.300x005	I513	I513	NA	I513	I513	NA	NA	NA
I51.301	I513	I513	I513	I513	I513	I513	I513	NA
I51.302	I513	NA	I513	NA	I513	I513	NA	NA
I51.303	I513	NA	NA	I513	I513	I513	I513	NA
I51.304	I513	NA	NA	I513	I513	NA	NA	I513
I51.400	I514	NA	NA	NA	I514	NA	NA	I514
I51.500	I515	NA	I515	NA	NA	I515	NA	NA
I51.500x002	I515	NA	I515	I515	NA	NA	NA	NA
I51.700	I517	I517	I517	I517	I517	I517	I517	I517
I51.700x003	I517	I517	NA	NA	I517	NA	I517	NA
I51.700x004	I517	NA	NA	NA	NA	I517	NA	NA
I51.700x006	I517	NA	NA	NA	I517	NA	NA	NA
I51.700x007	I517	I517	NA	I517	I517	I517	I517	NA
I51.700x009	I517	I517	I517	I517	I517	I517	I517	I517
I51.700x014	I517	NA	I517	I517	I517	I517	I517	NA
I51.703	I517	NA	NA	NA	I517	NA	NA	NA
I51.707	I517	I517	I517	I517	I517	I517	I517	I517
I51.709	I517	I517	I517	I517	I517	I517	I517	I517
I51.900x003	I519	I519	I519	I519	I519	I519	I519	I519
I51.902	I519	NA	I519	NA	NA	NA	NA	NA
I63.400	I634	NA	NA	NA	I634	NA	I634	NA
I63.402	I634	NA	NA	NA	NA	NA	I634	NA
I63.500x003	I635	NA	NA	I635	NA	NA	NA	NA
I63.801	I638	NA	NA	NA	NA	I638	I638	I638
I63.900	I639	I639	I639	I639	I639	I639	I639	I639
I63.905	I639	NA	NA	I639	NA	I639	I639	NA
I65.001	I650	I650	I650	NA	NA	I650	NA	NA
I65.002	I650	NA	I650	NA	NA	NA	NA	NA
I65.200x001	I652	NA	NA	NA	NA	NA	I652	NA
I65.200x013	I652	NA	NA	NA	NA	NA	I652	NA
I65.201	I652	NA	NA	NA	NA	NA	NA	NA
I65.202	I652	I652	I652	NA	NA	NA	NA	I652
I65.203	I652	NA	NA	NA	NA	NA	I652	NA
I65.204	I652	NA	NA	NA	NA	NA	NA	I652
I65.207	I652	NA	I652	NA	NA	NA	NA	NA
I65.800x001	I658	NA	I658	NA	NA	NA	NA	NA
I65.800x002	I658	NA	NA	NA	NA	I658	I658	NA
I67.200x011	NA	NA	NA	NA	NA	NA	NA	I672
I67.900	NA	NA	NA	NA	NA	NA	NA	I679
I69.100x001	I691	NA	NA	NA	NA	I691	NA	I691
I69.300	I693	NA	I693	NA	I693	I693	I693	I693
I69.300x002	I693	NA	I693	I693	I693	I693	I693	I693
I70.000x003	I700	NA	NA	NA	NA	NA	NA	I700
I70.002	I700	NA	NA	NA	I700	I700	I700	NA
I70.101	I701	NA	I701	NA	I701	I701	I701	I701
I70.200x002	I702	NA	NA	I702	I702	I702	I702	I702
I70.200x003	I702	NA	NA	NA	I702	I702	I702	I702
I70.200x004	I702	NA	NA	NA	I702	I702	I702	I702
I70.200x062	I702	NA	NA	I702	NA	NA	NA	NA
I70.801	I708	NA	I708	I708	I708	I708	I708	NA
I70.806	I708	NA	NA	NA	I708	I708	I708	I708
I70.900x002	I709	NA	NA	NA	NA	I709	I709	NA
I70.900x003	I709	NA	I709	I709	I709	I709	I709	I709
I70.900x004	I709	NA	NA	NA	NA	I709	I709	NA
I70.900x007	I709	NA	NA	NA	NA	NA	I709	I709
I71.201	I712	NA	NA	NA	NA	NA	I712	NA
I71.203	I712	NA	NA	NA	NA	NA	NA	NA
I71.400	I714	NA	NA	NA	NA	NA	NA	I714
I71.900	I719	NA	NA	NA	NA	NA	NA	NA
I71.901	I719	NA	NA	NA	NA	NA	NA	NA
I74.102	I741	NA	I741	NA	NA	NA	NA	NA
I74.201	I742	NA	NA	NA	I742	NA	NA	NA
I74.300x232	I743	NA	NA	NA	NA	NA	I743	NA
I74.301	I743	NA	NA	NA	I743	NA	I743	NA
I74.302	I743	NA	NA	NA	I743	NA	I743	NA
I74.305	I743	NA	NA	NA	I743	I743	I743	NA
I74.500x002	I745	NA	NA	NA	NA	I745	NA	NA
I74.801	I748	NA	I748	NA	I748	NA	I748	NA
I77.100	I771	NA	I771	NA	NA	NA	I771	NA
I77.100x004	I771	NA	NA	NA	NA	I771	NA	NA
I77.100x012	I771	NA	NA	I771	NA	NA	NA	NA
I77.100x015	I771	NA	NA	NA	NA	NA	NA	I771
I77.102	I771	I771	I771	I771	NA	NA	NA	NA
I77.105	I771	NA	NA	NA	NA	I771	NA	NA
I77.107	I771	I771	NA	NA	NA	NA	NA	NA
I77.108	I771	NA	NA	NA	NA	I771	NA	NA
I77.111	I771	I771	NA	NA	NA	NA	NA	NA
I77.112	I771	I771	I771	NA	NA	I771	NA	NA
I77.113	I771	I771	NA	NA	NA	NA	NA	NA
I77.117	I771	NA	NA	NA	NA	NA	NA	I771
I77.120	I771	NA	NA	I771	NA	NA	I771	NA
I77.129	I771	NA	NA	NA	NA	I771	I771	I771
I77.400	I774	NA	I774	NA	NA	NA	NA	NA
I82.203	I822	NA	NA	NA	NA	NA	NA	NA
I88.102	I881	NA	NA	NA	NA	I881	NA	NA
J30.400x001	NA	NA	NA	NA	NA	NA	NA	J304
J31.000	J310	NA	NA	NA	NA	J310	NA	NA
J31.000x001	J310	NA	NA	NA	NA	NA	NA	NA
J31.200	J312	NA	NA	NA	NA	J312	NA	NA
J32.000x001	J320	NA	J320	NA	J320	J320	NA	NA
J32.200x001	J322	NA	J322	NA	J322	NA	NA	NA
J32.300x001	J323	NA	NA	NA	J323	NA	NA	NA
J32.801	J328	NA	J328	NA	NA	NA	NA	NA
J32.900	J329	NA	NA	NA	NA	J329	NA	NA
J32.900x001	J329	J329	NA	NA	NA	J329	NA	NA
J42.x00	NA	NA	NA	NA	NA	NA	NA	J42
J43.900	J439	NA	NA	NA	NA	J439	J439	J439
J43.900x001	J439	NA	NA	NA	NA	NA	J439	NA
J43.901	J439	NA	NA	NA	NA	J439	J439	NA
J43.904	J439	NA	NA	NA	NA	NA	NA	J439
J44.900	J449	NA	NA	NA	NA	NA	J449	J449
J45.900x001	J459	NA	NA	NA	NA	NA	J459	J459
J47.x00	J47	J47	NA	NA	NA	NA	J47	J47
J47.x03	J47	NA	NA	NA	NA	NA	NA	J47
J84.104	J841	NA	NA	NA	NA	NA	J841	NA
J84.108	J841	J841	NA	J841	NA	NA	NA	NA
J84.900	J849	J849	NA	J849	NA	NA	J849	J849
J84.900x002	J849	NA	NA	NA	NA	NA	NA	J849
K21.001	K210	NA	NA	K210	NA	K210	K210	K210
K21.900x003	K219	NA	K219	K219	NA	K219	K219	K219
K26.900x001	NA	NA	NA	NA	NA	NA	NA	K269
K29.300	K293	NA	NA	K293	NA	K293	K293	K293
K29.400	K294	NA	NA	NA	NA	NA	K294	NA
K29.500	K295	NA	NA	K295	NA	NA	K295	NA
K50.000x001	NA	K500	NA	NA	NA	NA	NA	NA
K55.101	NA	NA	NA	NA	NA	NA	K551	NA
K55.900x002	NA	NA	NA	NA	NA	NA	K559	K559
K57.303	NA	NA	NA	NA	NA	NA	K573	NA
K70.000	NA	NA	NA	NA	NA	NA	K700	NA
K70.300	NA	NA	NA	NA	NA	NA	K703	NA
K70.900	NA	NA	NA	NA	NA	NA	K709	NA
K71.601	K716	NA	NA	K716	K716	K716	K716	K716
K71.901	K719	K719	NA	NA	NA	NA	K719	K719
K74.000	K740	NA	K740	NA	NA	NA	NA	NA
K74.100	K741	NA	NA	K741	NA	NA	K741	NA
K74.300	K743	NA	NA	NA	NA	NA	K743	NA
K74.500	K745	NA	NA	NA	NA	NA	NA	NA
K74.600x003	K746	NA	NA	K746	NA	NA	NA	NA
K74.607	K746	NA	NA	K746	NA	NA	K746	NA
K75.901	K759	K759	K759	NA	K759	NA	NA	K759
K76.000	K760	NA	K760	K760	K760	K760	K760	K760
K76.100x001	K761	NA	NA	K761	K761	K761	K761	NA
K76.101	K761	NA	NA	K761	K761	NA	NA	K761
K76.500	K765	NA	NA	NA	NA	NA	NA	K765
K76.600	K766	NA	NA	K766	NA	NA	NA	NA
K76.807	K768	NA	NA	K768	K768	K768	K768	K768
K76.900x002	K769	NA	NA	K769	K769	NA	K769	NA
K76.901	K769	NA	NA	NA	K769	K769	K769	NA
K83.109	NA	NA	NA	NA	NA	NA	K831	NA
K83.817	NA	NA	NA	NA	NA	NA	K838	NA
K90.402	NA	NA	K904	NA	NA	NA	NA	NA
K90.406	NA	K904	NA	NA	NA	NA	NA	NA
L93.000x002	NA	NA	NA	L930	NA	NA	NA	NA
L93.001	NA	NA	NA	L930	NA	NA	NA	NA
M06.900	M069	NA	NA	NA	M069	M069	NA	NA
M10.002	M100	NA	NA	M100	M100	NA	NA	M100
M10.900	M109	NA	M109	M109	M109	M109	M109	M109
M17.000	NA	NA	NA	NA	NA	NA	NA	M170
M31.400	M314	M314	M314	NA	NA	NA	NA	NA
M31.802	M318	NA	NA	M318	NA	NA	NA	NA
M32.101+N08.5*	M321	NA	M321	M321	NA	NA	NA	M321
M32.104+I43.8*	M321	NA	NA	M321	NA	NA	NA	NA
M32.114+G94.8*	M321	NA	M321	M321	NA	NA	NA	NA
M32.900	M329	NA	M329	M329	NA	NA	NA	M329
M33.101	NA	NA	M331	NA	NA	NA	NA	NA
M34.800x009+I52.8*	NA	M348	NA	NA	NA	NA	NA	NA
M34.900x001	NA	M349	NA	NA	NA	NA	NA	NA
M35.000	M350	NA	NA	NA	NA	NA	NA	M350
M35.000x003	M350	NA	NA	NA	NA	NA	NA	M350
M35.001	M350	NA	NA	NA	NA	NA	NA	NA
M35.900x005	M359	NA	NA	M359	NA	NA	NA	NA
M35.900x006+G63.5*	M359	NA	NA	NA	NA	NA	NA	NA
M35.901	M359	NA	NA	M359	NA	NA	NA	NA
M41.101	M411	M411	NA	NA	NA	NA	NA	NA
M41.400	M414	M414	NA	NA	NA	NA	NA	NA
M41.900	M419	M419	NA	M419	NA	NA	NA	NA
M41.900x061	M419	NA	NA	NA	NA	NA	NA	NA
M45.x00	NA	M45	NA	NA	NA	NA	NA	NA
M47.803	M478	NA	NA	NA	NA	M478	M478	NA
M47.804	M478	NA	NA	NA	NA	NA	M478	NA
M47.900x021	M479	NA	NA	NA	NA	M479	M479	NA
M47.900x091	M479	M479	NA	NA	NA	NA	NA	NA
M48.903	M489	NA	NA	NA	NA	NA	M489	M489
M50.201	NA	NA	NA	NA	NA	NA	M502	NA
M51.202	NA	NA	NA	NA	M512	NA	M512	NA
M81.900	M819	NA	NA	NA	M819	NA	NA	M819
M81.900x092	M819	NA	NA	NA	NA	NA	NA	M819
N04.101	N041	NA	NA	NA	NA	NA	NA	N041
N04.200x001	N042	NA	NA	NA	NA	NA	NA	NA
N04.900	N049	NA	NA	NA	NA	NA	N049	N049
N05.000x003	NA	NA	N050	N050	NA	NA	NA	NA
N05.000x004	NA	NA	NA	N050	NA	NA	NA	NA
N05.100x004	NA	NA	NA	N051	NA	NA	NA	NA
N05.301	NA	NA	NA	NA	N053	NA	NA	NA
N05.501	NA	NA	N055	NA	NA	NA	NA	NA
N05.700x001	NA	NA	N057	NA	NA	NA	NA	NA
N05.900x003	NA	NA	NA	NA	N059	NA	NA	NA
N18.001	N180	N180	N180	N180	N180	N180	N180	NA
N18.802	N188	N188	N188	N188	N188	N188	N188	NA
N18.803	N188	NA	N188	N188	N188	N188	N188	N188
N18.804	N188	NA	NA	N188	N188	N188	N188	N188
N18.900	N189	N189	N189	N189	N189	N189	N189	N189
N18.900x005	N189	N189	N189	N189	N189	N189	N189	N189
N18.900x012	N189	NA	NA	NA	NA	N189	NA	N189
N18.900x013	N189	NA	NA	NA	NA	N189	NA	NA
N19.x00x002	N19	NA	NA	NA	N19	NA	N19	N19
N25.000	N250	N250	NA	NA	NA	N250	NA	N250
N26.x00x001	NA	NA	N26	NA	NA	NA	NA	NA
N26.x02	NA	NA	N26	NA	NA	NA	NA	NA
N32.300	NA	NA	NA	NA	NA	NA	NA	N323
N39.405	NA	NA	NA	NA	NA	NA	NA	N394
N40.x00	N40	NA	NA	NA	NA	N40	N40	N40
N80.000x001	NA	NA	NA	N800	NA	NA	NA	NA
N80.000x003	NA	NA	NA	N800	N800	NA	NA	NA
N81.301	NA	NA	NA	NA	NA	NA	NA	N813
N81.802	NA	NA	NA	NA	NA	NA	NA	N818
N91.100	NA	NA	N911	NA	NA	NA	NA	NA
N91.200	NA	NA	N912	NA	NA	NA	NA	NA
N92.600x003	NA	N926	NA	NA	NA	NA	NA	NA
N94.806	NA	N948	NA	NA	NA	NA	NA	NA
Q06.200	NA	Q062	NA	NA	NA	NA	NA	NA
Q21.000	Q210	NA	Q210	NA	NA	Q210	NA	NA
Q21.100	Q211	Q211	NA	NA	NA	NA	NA	NA
Q21.101	Q211	NA	Q211	NA	NA	Q211	NA	NA
Q21.800x004	Q218	Q218	NA	NA	NA	NA	NA	NA
Q23.100	NA	NA	Q231	NA	NA	NA	NA	NA
Q23.101	NA	NA	Q231	NA	NA	NA	NA	NA
Q23.300	NA	NA	Q233	NA	NA	NA	NA	NA
Q24.000	Q240	Q240	NA	NA	NA	NA	NA	NA
Q24.500	Q245	NA	Q245	NA	NA	NA	NA	NA
Q24.501	Q245	NA	Q245	NA	Q245	Q245	Q245	Q245
Q24.800x006	Q248	Q248	Q248	Q248	Q248	Q248	Q248	Q248
Q24.809	Q248	NA	Q248	NA	NA	NA	NA	Q248
Q24.812	Q248	NA	Q248	NA	NA	NA	NA	NA
Q24.900	Q249	NA	Q249	NA	NA	Q249	Q249	NA
Q61.501	NA	Q615	NA	NA	NA	NA	NA	NA
Q63.200	NA	Q632	NA	NA	NA	NA	NA	NA
Q68.801	NA	Q688	NA	NA	NA	NA	NA	NA
Q76.300x101	NA	Q763	NA	NA	NA	NA	NA	NA
Q76.400x203	NA	Q764	NA	NA	NA	NA	NA	NA
Q78.100x002	NA	Q781	NA	NA	NA	NA	NA	NA
