# Supplementary material for: Phenotypic Disease Network-Based Multimorbidity Analysis in Idiopathic Cardiomyopathy Patients with Hospital Discharge Records
Source: J Clin Med. 2022 Nov 25;11(23):6965. doi: 10.3390/jcm11236965 (PMC9736397; doi:10.3390/jcm11236965)
Supplement: Supplementary file 1 [file jcm-11-06965-s001.zip › Table S4.csv]

	Control_connction								ICM_connections
connnections	0-19	20-29	30-39	40-49	50-59	60-69	Over 70	Control_ALL	0-19	20-29	30-39	40-49	50-59	60-69	Over 70	ICM_ALL
E78,I10	0.5	0.400320385	0.486853826	0.571573996	0.528561268	0.659560769	0.645533754	0.584392582	NA	NA	0.361157559	0.512665489	NA	0.473315601	NA	0.422291272
E78,I25	NA	0.471404521	0.659268515	0.511124433	0.527003599	0.629449734	0.594305624	0.569249969	NA	NA	0.421350486	0.493864798	0.349080029	0.397796126	0.479394997	0.406382248
E11,E78	NA	0.433012702	0.448321933	0.496536326	0.507569817	0.481672703	0.540968123	0.495730362	NA	NA	0.346988959	0.428537267	0.582896509	NA	0.43852901	0.439055885
I25,I50	0.353553391	NA	0.412948321	0.38258248	0.425261947	0.514973231	0.549226664	0.440430367	NA	NA	0.361157559	NA	NA	NA	NA	0.438565676
I20,I25	1	0.40824829	0.410391341	0.384609579	0.431627235	0.413067998	NA	0.404011577	NA	NA	NA	NA	NA	NA	NA	NA
I34,I36	0.707106781	0.816496581	0.40824829	NA	0.676123404	NA	0.774596669	0.579750904	0.547722558	0.721687836	0.709208143	0.683763459	0.70772139	0.670059394	0.63671454	0.675412265
I10,I25	NA	0.33968311	0.430528386	0.449750208	0.487106694	0.629253205	NA	0.542320451	NA	NA	0.444444444	0.539795619	0.423911521	NA	NA	0.423799768
I35,I51	0.5	NA	NA	0.356348323	0.25	0.286038777	0.25	0.251351487	NA	NA	0.255376959	NA	0.306980065	NA	0.4	0.253569934
E78,I20	NA	0.288675135	NA	0.446525045	0.500672742	0.431776944	0.46732302	0.439816512	NA	NA	NA	NA	NA	NA	NA	NA
I20,I50	0.353553391	NA	0.268328157	NA	0.309323557	0.376848434	0.406010353	0.325464637	NA	NA	NA	NA	NA	NA	NA	NA
I50,I51	NA	0.601337794	NA	0.417855447	0.295803989	0.316227766	NA	0.357694341	0.687184271	NA	NA	0.683695322	0.653769325	0.626794209	0.647309741	0.637848328
E78,K76	0.577350269	0.40824829	0.481931597	NA	NA	0.369274473	NA	0.349172457	NA	NA	0.383065439	0.437504734	0.349080029	0.45681342	NA	0.377903269
I27,I50	0.612372436	0.335410197	0.453557368	0.389249472	NA	NA	NA	0.279919968	0.542326145	NA	NA	0.445730296	NA	0.448496851	0.507719755	0.438667717
E11,I10	NA	NA	0.462651946	0.524296555	0.433985177	0.53311399	NA	0.498813963	NA	NA	0.320256308	0.382820747	NA	0.508659808	NA	0.383447808
E66,G47	NA	0.25819889	0.668153105	0.40824829	0.426401433	NA	NA	0.366337507	NA	0.639602149	0.441941738	0.575355962	NA	NA	NA	0.334887343
E11,I25	NA	0.40824829	0.381770858	0.395915283	NA	0.479233838	NA	0.434355174	NA	NA	0.320256308	0.325395687	NA	NA	NA	0.28610366
E66,K76	0.577350269	0.316227766	NA	0.19245009	0.3125	NA	NA	0.204756149	NA	NA	NA	0.418762843	0.252645576	NA	NA	0.238961845
I42,I50	NA	0.288675135	0.268328157	NA	0.195180015	NA	0.220863052	0.189907541	NA	0.889256386	NA	0.905013521	NA	NA	NA	0.866495118
E78,N18	NA	0.288675135	NA	0.253184842	0.256099677	NA	0.414644214	0.256786067	NA	NA	NA	NA	NA	NA	NA	0.251735949
I15,I70	1	NA	NA	0.195180015	0.174077656	NA	0.254000254	0.130392032	NA	NA	NA	0.240771706	NA	NA	NA	NA
I27,Q21	NA	0.316227766	0.3086067	0.447213595	NA	NA	0.353553391	0.290659179	NA	NA	NA	NA	NA	NA	NA	0.108185581
I36,I50	0.353553391	0.353553391	NA	NA	0.226778684	NA	0.27050089	0.176914964	NA	NA	NA	NA	NA	NA	NA	0.339326133
I21,I25	NA	NA	0.405553553	NA	0.344501551	0.348638526	0.382352941	0.346929745	NA	NA	NA	NA	NA	NA	NA	NA
I44,I45	NA	0.353553391	0.316227766	0.25819889	NA	NA	0.25	0.160375075	NA	NA	NA	NA	NA	NA	NA	NA
I48,I49	0.447213595	NA	NA	0.251976315	NA	0.21919865	0.326376683	0.224457017	NA	NA	NA	NA	NA	NA	NA	NA
I36,I51	0.5	0.377964473	NA	NA	0.335410197	NA	NA	0.224649259	0.40824829	0.416025147	0.552907336	0.428571429	0.444698785	0.406786153	0.365148372	0.432090641
I27,I34	NA	0.25819889	0.21821789	NA	NA	NA	0.223606798	0.113714707	0.5	NA	0.302613766	0.381385036	0.549483728	0.43465076	0.559232789	0.45300682
I47,I49	0.547722558	NA	NA	0.316227766	0.287018924	NA	NA	0.193347298	NA	0.486864496	0.512989176	0.541001781	0.467652374	0.548953594	0.589368958	0.518159977
E66,E78	NA	0.387298335	0.317500318	0.248069469	NA	NA	NA	0.166610627	0.40824829	0.426401433	0.469157432	0.443562811	NA	NA	NA	0.243569645
E78,I70	NA	NA	0.366617788	NA	NA	0.43309933	0.499575371	0.368898692	NA	NA	NA	0.390773765	0.371337475	0.484274278	0.452910814	0.391988442
I10,I70	NA	0.620173673	0.255376959	0.344016481	NA	NA	NA	0.347932723	NA	0.288675135	0.43643578	0.438068543	0.378789806	NA	NA	0.349546471
I34,I50	NA	0.433012702	NA	NA	0.255550626	NA	0.349215148	0.223781696	NA	NA	0.455015755	NA	0.437501849	0.519838658	0.588899183	0.476125608
E16,E66	1	0.316227766	0.25	NA	NA	NA	NA	0.14383899	NA	0.426401433	0.288675135	NA	0.666666667	NA	NA	0.240192231
E78,I50	NA	0.360843918	0.431052725	NA	NA	0.449489506	NA	0.372477633	NA	NA	NA	0.495660379	0.550481883	0.564182938	NA	0.496422273
I15,N18	NA	NA	0.447213595	0.182574186	0.416025147	NA	NA	0.191082882	0.40824829	NA	NA	0.33968311	0.24913644	NA	NA	0.169790544
E11,N18	NA	NA	0.248069469	NA	NA	0.305887645	0.391396844	0.250905986	NA	NA	NA	NA	0.345386313	0.395671294	NA	0.264436396
G47,I50	NA	0.288675135	0.302371578	NA	NA	0.203858877	NA	0.168966495	NA	NA	NA	0.438238497	0.463019472	NA	NA	0.343514186
I70,I74	NA	0.447213595	NA	NA	NA	0.383482494	0.401609664	0.290786287	NA	0.288675135	NA	NA	0.230089497	NA	NA	0.167248402
E11,E16	NA	0.353553391	0.39223227	0.214834462	NA	NA	NA	0.157027177	NA	0.5	NA	NA	NA	NA	NA	0.109253556
E72,I70	NA	NA	NA	0.292770022	0.174077656	NA	0.254000254	0.149019465	NA	NA	0.267261242	NA	NA	0.220863052	NA	NA
I27,Q24	0.816496581	0.316227766	0.56694671	NA	NA	NA	NA	0.203419051	NA	NA	NA	NA	0.263523138	NA	0.346843988	NA
E72,I50	NA	0.288675135	NA	0.311399578	0.253546276	NA	NA	0.175299269	NA	NA	NA	NA	NA	NA	NA	0.163553036
I45,I47	NA	NA	0.3	0.3	NA	0.2	NA	0.177235023	NA	NA	NA	0.266880256	NA	NA	NA	NA
I47,I48	0.40824829	NA	NA	NA	0.20519567	0.257325118	0.240771706	NA	NA	NA	NA	0.39300423	NA	NA	NA	NA
I48,I51	NA	NA	NA	0.291605922	NA	0.280399855	0.344031231	0.22642517	0.527046277	NA	NA	NA	NA	NA	NA	NA
C77,C78	NA	NA	NA	0.333333333	0.158113883	0.56694671	NA	0.3125	NA	NA	NA	NA	NA	NA	NA	NA
E72,G47	NA	0.333333333	0.21821789	NA	NA	0.169030851	NA	0.105149946	NA	NA	NA	NA	NA	NA	NA	NA
E72,I27	NA	0.25819889	0.21821789	0.4	NA	NA	NA	0.197951896	NA	NA	NA	NA	NA	NA	NA	NA
E72,K21	NA	0.666666667	0.40824829	NA	0.166666667	NA	NA	0.134839972	NA	NA	NA	NA	NA	NA	NA	NA
E78,I21	NA	NA	0.317500318	NA	0.29970746	NA	0.38549554	0.306472873	NA	NA	NA	NA	NA	NA	NA	NA
G47,N18	NA	0.577350269	0.338061702	NA	0.250872603	NA	NA	0.168393067	NA	NA	NA	NA	NA	NA	NA	NA
I20,K76	NA	0.353553391	0.3	NA	NA	0.286181904	NA	0.204978991	NA	NA	NA	NA	NA	NA	NA	NA
I42,I44	NA	NA	NA	0.516397779	0.25819889	NA	0.5	0.205152485	NA	NA	NA	NA	NA	NA	NA	NA
M32,M35	NA	0.707106781	NA	0.288675135	0.471404521	NA	NA	0.422577127	NA	NA	NA	NA	NA	NA	NA	NA
I34,I51	NA	0.46291005	NA	NA	0.377964473	NA	NA	0.256534537	0.521749195	0.5204165	0.579140507	0.493829165	0.59865758	0.575427421	0.627737249	0.564396396
I35,I36	NA	NA	NA	NA	0.223606798	NA	0.204124145	0.154919334	NA	NA	0.288675135	0.3086067	0.230940108	0.321412173	0.456435465	0.29651081
I70,I77	NA	NA	NA	NA	0.201007563	NA	0.339422117	0.218426014	NA	0.816496581	0.21821789	NA	0.210042013	0.191273014	0.25	0.231773614
I34,I35	NA	NA	NA	NA	0.188982237	NA	0.316227766	0.163299316	NA	NA	NA	0.307728727	0.340502612	0.387657443	0.464990555	0.320972205
E66,I10	0.5	NA	0.516046847	NA	NA	NA	NA	0.171345094	NA	0.319801075	0.384900179	0.406838102	NA	NA	NA	0.206618627
I10,K76	0.577350269	NA	0.326376683	NA	NA	NA	0.388856886	NA	NA	NA	NA	0.406561624	0.356085678	0.390391658	NA	0.325610587
I25,I70	NA	NA	0.374634325	NA	0.328469341	NA	NA	0.295080894	NA	NA	0.327326835	0.494535355	0.375234595	NA	NA	0.364417637
I74,I77	NA	NA	NA	NA	NA	0.447213595	0.507092553	0.416025147	NA	0.353553391	NA	NA	0.365148372	0.204124145	NA	0.213200716
E11,E66	NA	0.447213595	0.490290338	NA	NA	NA	NA	0.150577537	NA	0.746202507	NA	0.265684466	NA	NA	NA	0.17057206
G47,I10	NA	0.320256308	0.394055203	NA	NA	NA	NA	0.175646253	NA	NA	0.272165527	0.487659849	NA	NA	NA	0.254633784
I10,N18	NA	0.277350098	NA	0.247536886	NA	NA	NA	0.236284782	NA	NA	0.42700841	NA	0.302213024	NA	NA	0.315350864
I25,I51	NA	NA	NA	NA	0.262071209	NA	0.400163365	0.236976715	NA	NA	NA	NA	NA	0.424944525	0.538860251	0.345713428
I44,I49	NA	0.277350098	NA	0.272165527	NA	NA	NA	0.134715063	0.426401433	0.447213595	NA	NA	NA	NA	NA	0.235405365
Q21,Q24	NA	NA	NA	0.288675135	NA	NA	0.40824829	0.122474487	NA	0.34299717	NA	NA	0.176776695	NA	NA	0.144337567
E66,H35	NA	NA	NA	0.223606798	0.316227766	NA	NA	0.121566135	NA	NA	NA	0.692820323	NA	NA	NA	0.311804782
E78,I47	NA	NA	0.040160966	0.02773501	NA	NA	NA	0.091840321	NA	NA	NA	NA	NA	0.085087126	NA	0.129689119
G47,H35	NA	NA	NA	0.182574186	0.404519917	NA	NA	0.143499201	NA	NA	NA	0.622841099	NA	NA	NA	0.28342429
I42,I48	0.707106781	NA	0.316227766	NA	NA	NA	NA	0.124837557	NA	NA	NA	0.525804705	NA	NA	NA	0.529539527
I42,I49	NA	NA	0.25819889	0.316227766	NA	NA	NA	0.213200716	NA	NA	NA	NA	NA	0.54416588	NA	0.479880373
I50,N18	0.353553391	NA	NA	NA	NA	0.233549683	NA	0.184231792	NA	NA	NA	NA	NA	NA	0.519641225	0.366535046
I70,K29	NA	NA	NA	NA	0.233549683	0.297044263	NA	0.160509684	NA	NA	NA	NA	0.171498585	NA	NA	0.104530251
C34,C77	NA	NA	NA	NA	0.447213595	0.668153105	NA	0.516397779	NA	NA	NA	NA	NA	0.471404521	NA	NA
E16,G47	NA	0.40824829	0.267261242	NA	NA	NA	NA	0.084895272	NA	NA	0.40824829	NA	NA	NA	NA	NA
E16,I70	NA	NA	0.288675135	0.292770022	NA	NA	NA	0.157912592	NA	NA	NA	NA	0.297044263	NA	NA	NA
E16,K76	0.577350269	0.25	NA	NA	NA	NA	NA	0.10950072	NA	NA	NA	NA	0.168430384	NA	NA	NA
I27,K21	NA	0.516397779	0.267261242	NA	NA	NA	NA	0.146805055	NA	0.34299717	NA	NA	NA	NA	NA	NA
I65,N18	NA	NA	NA	0.288675135	NA	0.19245009	NA	0.114519667	NA	NA	NA	NA	0.185695338	NA	NA	NA
C34,C78	NA	NA	NA	NA	0.176776695	0.353553391	NA	0.25819889	NA	NA	NA	NA	NA	NA	NA	NA
E02,I69	NA	0.40824829	NA	NA	NA	0.223606798	NA	0.107279781	NA	NA	NA	NA	NA	NA	NA	NA
E03,M81	NA	NA	NA	0.182574186	NA	0.333333333	NA	0.111803399	NA	NA	NA	NA	NA	NA	NA	NA
E11,I20	NA	0.25	NA	NA	0.397072456	NA	NA	0.30408182	NA	NA	NA	NA	NA	NA	NA	NA
E11,I21	NA	NA	NA	NA	0.285229613	0.338555583	NA	0.272140998	NA	NA	NA	NA	NA	NA	NA	NA
E11,K76	NA	0.353553391	0.310086836	NA	NA	NA	NA	0.257918834	NA	NA	NA	NA	NA	NA	NA	NA
E72,I35	NA	0.577350269	NA	NA	NA	0.2	NA	0.085280287	NA	NA	NA	NA	NA	NA	NA	NA
E72,Q21	NA	0.40824829	NA	0.223606798	NA	NA	NA	0.095346259	NA	NA	NA	NA	NA	NA	NA	NA
H35,N18	NA	0.288675135	NA	NA	0.248069469	NA	NA	0.139699689	NA	NA	NA	NA	NA	NA	NA	NA
I10,I20	NA	NA	NA	NA	0.385117047	0.426424481	NA	0.380420296	NA	NA	NA	NA	NA	NA	NA	NA
I21,I50	NA	NA	NA	NA	0.33946737	0.369274473	NA	0.26952997	NA	NA	NA	NA	NA	NA	NA	NA
I21,K71	NA	NA	NA	0.3086067	0.182574186	NA	NA	0.176604314	NA	NA	NA	NA	NA	NA	NA	NA
I25,K21	NA	NA	NA	NA	0.244599795	NA	0.329072591	0.215325301	NA	NA	NA	NA	NA	NA	NA	NA
I27,I69	NA	0.316227766	NA	NA	NA	NA	0.288675135	0.095539463	NA	NA	NA	NA	NA	NA	NA	NA
I27,M35	NA	NA	NA	0.223606798	NA	NA	0.5	0.1488875	NA	NA	NA	NA	NA	NA	NA	NA
I27,M81	NA	NA	NA	0.2	NA	NA	0.223606798	0.139271504	NA	NA	NA	NA	NA	NA	NA	NA
I31,I50	0.353553391	0.25	NA	NA	NA	NA	NA	0.079118777	NA	NA	NA	NA	NA	NA	NA	NA
I34,M35	NA	NA	NA	NA	0.15430335	NA	0.447213595	0.109108945	NA	NA	NA	NA	NA	NA	NA	NA
I35,I69	NA	NA	NA	NA	0.166666667	0.158113883	NA	0.137198868	NA	NA	NA	NA	NA	NA	NA	NA
I35,K76	0.577350269	NA	NA	NA	NA	NA	0.265165043	0.11874645	NA	NA	NA	NA	NA	NA	NA	NA
I35,Q21	NA	0.707106781	NA	NA	NA	NA	0.25	0.089442719	NA	NA	NA	NA	NA	NA	NA	NA
I36,M35	NA	NA	NA	NA	0.182574186	NA	0.577350269	0.138013112	NA	NA	NA	NA	NA	NA	NA	NA
I42,I51	NA	0.46291005	NA	0.195180015	NA	NA	NA	0.16488713	NA	NA	NA	NA	NA	NA	NA	NA
I44,J44	NA	NA	NA	NA	NA	0.158113883	0.204124145	0.121716124	NA	NA	NA	NA	NA	NA	NA	NA
I45,Q21	NA	NA	NA	0.447213595	NA	NA	0.25	0.149071198	NA	NA	NA	NA	NA	NA	NA	NA
I69,M35	NA	NA	NA	NA	NA	0.25	0.288675135	0.09166985	NA	NA	NA	NA	NA	NA	NA	NA
I70,M81	NA	NA	NA	0.195180015	NA	0.198029509	NA	0.15289821	NA	NA	NA	NA	NA	NA	NA	NA
I70,N40	NA	NA	NA	0.195180015	NA	0.30996521	NA	0.20386428	NA	NA	NA	NA	NA	NA	NA	NA
I77,N18	NA	NA	NA	NA	0.160128154	NA	0.253546276	0.12803688	NA	NA	NA	NA	NA	NA	NA	NA
J84,N05	NA	NA	0.316227766	NA	0.188982237	NA	NA	0.160128154	NA	NA	NA	NA	NA	NA	NA	NA
K76,N05	0.577350269	NA	0.3	NA	NA	NA	NA	0.097940421	NA	NA	NA	NA	NA	NA	NA	NA
K76,N40	NA	NA	NA	NA	NA	0.224733287	0.316227766	0.19791075	NA	NA	NA	NA	NA	NA	NA	NA
M06,M35	NA	NA	NA	0.288675135	NA	NA	0.577350269	0.241746889	NA	NA	NA	NA	NA	NA	NA	NA
M47,Q21	NA	NA	NA	NA	0.188982237	NA	0.316227766	0.093250481	NA	NA	NA	NA	NA	NA	NA	NA
I27,I36	NA	NA	NA	NA	NA	NA	0.288675135	0.09589266	NA	0.350070021	0.277350098	0.398409536	0.477027835	0.432449982	0.390360029	0.400140425
I27,I51	NA	0.478091444	NA	NA	NA	NA	NA	0.125662921	NA	NA	0.368037369	NA	0.475571471	0.394179156	0.427617987	0.399824156
I70,K76	NA	NA	NA	NA	NA	0.298540717	NA	0.20749851	NA	NA	NA	0.430412823	0.425265874	0.32510161	0.39692831	0.343105897
M10,N18	NA	NA	NA	NA	NA	0.25819889	NA	0.181071492	NA	NA	0.350823208	NA	0.428845014	0.377964473	0.311399578	0.275776716
E11,G47	NA	NA	0.419313935	NA	NA	NA	NA	0.188853919	NA	0.375	NA	0.382157853	0.525650286	NA	NA	0.310999864
E11,I50	NA	NA	NA	NA	NA	0.375059804	NA	0.287064726	NA	NA	0.375904706	0.474516136	0.569551292	NA	NA	0.466576186
E11,I70	NA	NA	NA	NA	NA	0.386164223	NA	0.307005134	NA	NA	0.524142418	0.35759927	0.318980889	NA	NA	0.296470679
E78,G47	NA	0.5	NA	NA	NA	NA	NA	0.199562874	NA	NA	0.294883912	0.435011093	0.482062897	NA	NA	0.314189359
H35,I10	NA	0.320256308	NA	NA	NA	NA	NA	0.148366366	NA	NA	0.363696484	0.499137187	NA	0.240384924	NA	0.30040306
I48,I50	0.353553391	NA	NA	NA	NA	NA	NA	0.207289471	NA	NA	0.52430412	0.522294285	0.596462233	NA	NA	0.523293201
I65,I70	NA	NA	NA	NA	NA	0.45732956	NA	0.253976016	NA	0.577350269	NA	NA	0.257247878	0.364405444	NA	0.280484097
I65,I77	NA	NA	NA	NA	NA	NA	0.3086067	0.111803399	1	0.707106781	NA	NA	NA	0.40824829	NA	0.333711906
E11,M10	NA	NA	NA	NA	0.195283366	NA	NA	0.127418262	NA	NA	NA	NA	0.268462422	0.209369569	NA	0.160192346
E22,I70	NA	NA	NA	0.3086067	NA	NA	NA	0.099068728	NA	NA	0.377964473	0.505721737	NA	NA	NA	0.151281872
E66,I70	NA	NA	0.288675135	0.21821789	NA	NA	NA	NA	NA	NA	NA	0.538381902	0.198029509	NA	NA	0.205191934
G47,I70	NA	0.25819889	NA	NA	NA	NA	NA	0.129272456	NA	NA	NA	0.542082165	NA	0.246932399	NA	0.218274929
G47,M10	NA	NA	NA	NA	0.150755672	0.169030851	NA	NA	NA	0.40824829	NA	NA	0.252645576	NA	NA	0.162168526
I25,K76	NA	0.288675135	0.359092423	NA	NA	NA	NA	NA	NA	NA	NA	0.396314544	0.404255319	NA	NA	0.29874418
I44,I63	NA	NA	NA	NA	NA	NA	0.288675135	0.107211253	NA	0.365148372	NA	0.242535625	NA	NA	NA	0.133719089
I45,I49	NA	NA	NA	NA	NA	NA	0.316227766	0.133333333	NA	NA	NA	0.303203657	NA	0.226339365	NA	0.178802746
I65,I74	NA	NA	NA	NA	NA	0.298142397	NA	0.186052102	NA	0.5	NA	NA	NA	0.333333333	NA	0.223606798
C77,C79	NA	NA	NA	NA	NA	0.676123404	NA	0.376889181	NA	NA	NA	NA	NA	0.707106781	NA	0.282842712
C78,C79	NA	NA	NA	NA	NA	0.670820393	NA	0.452267017	NA	NA	NA	NA	0.821583836	NA	NA	0.514495755
E02,I48	NA	NA	NA	NA	NA	0.259937622	NA	0.122093539	NA	NA	0.269407953	0.238196534	NA	NA	NA	NA
E03,I48	NA	NA	NA	NA	NA	NA	0.312771621	0.109108945	NA	NA	NA	NA	NA	0.230089497	NA	0.154041597
E72,I10	NA	NA	0.240771706	0.216930458	NA	NA	NA	NA	NA	NA	0.272165527	NA	NA	NA	NA	0.140257375
E72,N18	NA	0.288675135	NA	0.182574186	NA	NA	NA	NA	0.40824829	0.577350269	NA	NA	NA	NA	NA	NA
G47,I51	NA	0.3086067	NA	NA	NA	NA	NA	0.1271444	NA	NA	NA	0.466003517	0.169215612	NA	NA	NA
G47,K76	NA	NA	NA	NA	0.266500895	NA	NA	0.181273821	NA	NA	NA	0.383309975	NA	NA	NA	0.222679089
H35,K76	NA	NA	NA	NA	0.237170825	NA	NA	0.148071999	NA	NA	NA	0.395628284	NA	NA	NA	0.188818969
I10,I47	NA	NA	NA	0.081348922	NA	NA	NA	0.122067073	NA	NA	NA	NA	NA	0.109072882	NA	0.100536309
I48,N18	1	NA	NA	0.327326835	NA	NA	NA	NA	NA	0.471404521	NA	NA	0.097870037	NA	NA	NA
I51,N18	NA	NA	0.25819889	NA	NA	NA	NA	0.136155716	NA	NA	NA	0.406562468	NA	NA	NA	0.288368657
I70,N18	NA	NA	NA	NA	NA	NA	0.441770631	0.234919317	NA	NA	NA	NA	0.318464878	NA	NA	0.240585344
K76,M10	NA	NA	NA	NA	0.265165043	NA	NA	0.139944034	NA	NA	NA	NA	0.294753172	NA	NA	0.153679222
M06,M81	NA	NA	NA	0.25819889	NA	NA	NA	0.226133508	NA	NA	NA	0.866025404	NA	NA	NA	0.267261242
C34,C79	NA	NA	NA	NA	NA	0.632455532	NA	0.467099366	NA	NA	NA	NA	NA	0.666666667	NA	NA
C85,I69	NA	NA	NA	NA	NA	NA	0.40824829	0.108465229	NA	NA	NA	NA	NA	NA	0.480384461	NA
E02,N18	NA	0.288675135	NA	NA	NA	NA	NA	0.10679014	NA	NA	NA	NA	NA	NA	0.263180678	NA
E03,I27	NA	NA	NA	0.365148372	NA	NA	NA	0.08304548	NA	NA	NA	NA	0.210818511	NA	NA	NA
E11,H35	NA	NA	NA	NA	0.232889004	NA	NA	0.132712187	NA	NA	NA	0.268437746	NA	NA	NA	NA
E11,I74	NA	NA	NA	NA	NA	NA	0.326164037	0.13119108	NA	NA	NA	NA	NA	NA	NA	0.114893129
E78,I69	NA	NA	NA	NA	NA	0.285714286	NA	0.190078332	NA	NA	NA	NA	NA	NA	NA	0.150120144
E78,K21	NA	NA	NA	NA	NA	0.26244533	NA	0.191933426	NA	0.25	NA	NA	NA	NA	NA	NA
G47,I15	NA	NA	NA	0.182574186	0.150755672	NA	NA	NA	NA	NA	NA	NA	NA	NA	NA	0.099844115
G47,J84	NA	NA	0.267261242	NA	NA	NA	NA	0.091192151	NA	NA	NA	NA	NA	0.210818511	NA	NA
I10,I48	NA	NA	NA	NA	NA	0.411720188	NA	0.284363383	NA	NA	0.069130113	NA	NA	NA	NA	NA
I10,I50	NA	NA	0.375325945	NA	NA	NA	NA	0.349394906	NA	NA	NA	0.577020562	NA	NA	NA	NA
I10,I74	NA	0.277350098	NA	NA	NA	NA	NA	0.121223803	NA	NA	NA	NA	0.207950098	NA	NA	NA
I15,I77	NA	NA	NA	NA	NA	NA	0.267261242	0.106600358	NA	0.288675135	NA	NA	NA	NA	NA	NA
I15,M31	0.577350269	NA	NA	NA	NA	NA	NA	0.165144565	NA	0.577350269	NA	NA	NA	NA	NA	NA
I25,I47	NA	NA	NA	NA	0.024049304	NA	NA	0.057927641	NA	NA	NA	NA	NA	NA	0.42700841	NA
I27,I45	NA	NA	NA	0.2	NA	NA	NA	0.092847669	NA	NA	NA	NA	0.28924061	NA	NA	NA
I27,I65	NA	NA	NA	NA	NA	NA	0.40824829	0.08304548	NA	NA	NA	NA	NA	NA	NA	0.134080305
I42,N18	0.707106781	0.288675135	NA	NA	NA	NA	NA	NA	NA	NA	NA	NA	NA	0.353308123	NA	NA
I51,I69	NA	NA	NA	NA	NA	0.226133508	NA	0.116055758	NA	NA	0.255376959	NA	NA	NA	NA	NA
I51,Q24	NA	NA	NA	0.251976315	NA	NA	NA	0.123550789	NA	NA	NA	NA	NA	NA	NA	0.288341599
I63,I65	NA	NA	NA	NA	NA	0.184900065	NA	0.08304548	NA	NA	NA	NA	NA	NA	NA	0.163299316
I63,M10	NA	NA	NA	NA	NA	0.248069469	NA	0.131306433	NA	NA	NA	NA	NA	NA	0.223606798	NA
I74,N18	NA	NA	NA	NA	NA	NA	0.3	0.142044165	NA	NA	NA	NA	0.24913644	NA	NA	NA
I77,M51	NA	NA	NA	NA	NA	NA	0.267261242	0.102062073	NA	NA	NA	NA	NA	0.23570226	NA	NA
J44,K76	NA	NA	NA	NA	NA	0.311399578	NA	0.134110445	NA	NA	NA	NA	NA	NA	0.288675135	NA
J84,M35	NA	NA	NA	NA	0.3086067	NA	NA	0.148249863	NA	NA	NA	NA	NA	NA	0.316227766	NA
K21,M32	NA	NA	NA	NA	0.19245009	NA	NA	0.1	NA	NA	0.577350269	NA	NA	NA	NA	NA
K21,M35	NA	NA	NA	NA	NA	NA	0.301511345	0.084515425	NA	NA	NA	NA	NA	NA	0.25819889	NA
N04,N18	NA	NA	0.516397779	NA	NA	NA	NA	0.115813715	NA	NA	NA	NA	NA	NA	NA	0.103975049
B18,E16	NA	NA	NA	0.516397779	NA	NA	NA	0.155699789	NA	NA	NA	NA	NA	NA	NA	NA
C85,H26	NA	NA	NA	NA	NA	0.447213595	NA	0.190692518	NA	NA	NA	NA	NA	NA	NA	NA
D68,I27	NA	0.316227766	NA	NA	NA	NA	0.353553391	NA	NA	NA	NA	NA	NA	NA	NA	NA
D68,K21	NA	0.40824829	NA	NA	NA	NA	0.213200716	NA	NA	NA	NA	NA	NA	NA	NA	NA
D69,K76	NA	NA	NA	NA	NA	NA	0.25	0.102295434	NA	NA	NA	NA	NA	NA	NA	NA
E02,E72	NA	NA	NA	NA	NA	0.282842712	NA	0.088910845	NA	NA	NA	NA	NA	NA	NA	NA
E02,I35	NA	NA	NA	NA	NA	0.282842712	NA	0.083405766	NA	NA	NA	NA	NA	NA	NA	NA
E02,M10	NA	NA	NA	NA	NA	NA	0.288675135	0.098294637	NA	NA	NA	NA	NA	NA	NA	NA
E03,N04	NA	NA	0.288675135	NA	NA	NA	NA	0.134839972	NA	NA	NA	NA	NA	NA	NA	NA
E11,K29	NA	NA	NA	NA	NA	0.305887645	NA	0.124140883	NA	NA	NA	NA	NA	NA	NA	NA
E23,N40	NA	NA	NA	0.223606798	0.223606798	NA	NA	NA	NA	NA	NA	NA	NA	NA	NA	NA
E26,H35	NA	0.40824829	NA	0.223606798	NA	NA	NA	NA	NA	NA	NA	NA	NA	NA	NA	NA
E66,I50	NA	0.335410197	0.282842712	NA	NA	NA	NA	NA	NA	NA	NA	NA	NA	NA	NA	NA
E66,N18	NA	NA	NA	NA	0.294174203	NA	NA	0.118879259	NA	NA	NA	NA	NA	NA	NA	NA
E72,H43	NA	NA	NA	NA	NA	0.316227766	0.707106781	NA	NA	NA	NA	NA	NA	NA	NA	NA
E72,I69	NA	0.40824829	NA	NA	NA	0.158113883	NA	NA	NA	NA	NA	NA	NA	NA	NA	NA
E72,M47	NA	NA	NA	NA	NA	0.169030851	NA	0.088910845	NA	NA	NA	NA	NA	NA	NA	NA
E72,M81	NA	NA	NA	0.4	NA	NA	NA	0.106600358	NA	NA	NA	NA	NA	NA	NA	NA
E77,I48	0.707106781	NA	0.25	NA	NA	NA	NA	NA	NA	NA	NA	NA	NA	NA	NA	NA
G47,I36	NA	0.40824829	NA	NA	NA	NA	NA	0.084895272	NA	NA	NA	NA	NA	NA	NA	NA
G47,N04	NA	NA	0.21821789	NA	NA	NA	NA	0.099136319	NA	NA	NA	NA	NA	NA	NA	NA
H25,Q24	NA	NA	NA	NA	NA	NA	0.43643578	0.105409255	NA	NA	NA	NA	NA	NA	NA	NA
H26,M10	NA	NA	NA	NA	NA	0.2	NA	0.142133811	NA	NA	NA	NA	NA	NA	NA	NA
H35,I35	NA	NA	NA	0.182574186	NA	NA	NA	0.087287156	NA	NA	NA	NA	NA	NA	NA	NA
H35,I44	NA	NA	NA	0.25819889	NA	NA	NA	0.083992105	NA	NA	NA	NA	NA	NA	NA	NA
H40,M81	NA	NA	NA	0.25819889	NA	NA	0.25819889	NA	NA	NA	NA	NA	NA	NA	NA	NA
I15,M32	NA	0.577350269	NA	NA	NA	NA	NA	0.134839972	NA	NA	NA	NA	NA	NA	NA	NA
I15,N02	NA	0.40824829	0.288675135	NA	NA	NA	NA	NA	NA	NA	NA	NA	NA	NA	NA	NA
I15,N04	NA	NA	0.288675135	NA	NA	NA	NA	0.128564869	NA	NA	NA	NA	NA	NA	NA	NA
I20,I35	NA	NA	NA	NA	NA	0.220564387	NA	0.116666667	NA	NA	NA	NA	NA	NA	NA	NA
I21,I51	NA	NA	NA	NA	0.319504825	NA	NA	0.190140653	NA	NA	NA	NA	NA	NA	NA	NA
I27,M06	NA	NA	NA	NA	NA	NA	0.288675135	0.111978502	NA	NA	NA	NA	NA	NA	NA	NA
I27,M47	NA	NA	NA	NA	NA	NA	0.223606798	0.116160464	NA	NA	NA	NA	NA	NA	NA	NA
I36,I48	NA	NA	NA	NA	NA	NA	0.240771706	0.125988158	NA	NA	NA	NA	NA	NA	NA	NA
I36,M06	NA	NA	NA	NA	NA	NA	0.333333333	0.155699789	NA	NA	NA	NA	NA	NA	NA	NA
I36,M32	NA	NA	NA	NA	0.25819889	NA	NA	0.163299316	NA	NA	NA	NA	NA	NA	NA	NA
I42,I45	NA	NA	NA	0.2	NA	NA	0.25	NA	NA	NA	NA	NA	NA	NA	NA	NA
I45,Q24	NA	NA	0.223606798	0.25819889	NA	NA	NA	NA	NA	NA	NA	NA	NA	NA	NA	NA
I47,N18	0.40824829	NA	NA	NA	NA	0.193649167	NA	NA	NA	NA	NA	NA	NA	NA	NA	NA
I48,J84	NA	NA	0.5	NA	NA	NA	NA	0.108266392	NA	NA	NA	NA	NA	NA	NA	NA
I48,K21	NA	NA	0.25	NA	NA	NA	NA	0.12344268	NA	NA	NA	NA	NA	NA	NA	NA
I51,I74	NA	NA	NA	NA	NA	0.286038777	NA	0.107249784	NA	NA	NA	NA	NA	NA	NA	NA
I63,I66	NA	NA	NA	NA	NA	0.160128154	0.288675135	NA	NA	NA	NA	NA	NA	NA	NA	NA
I63,I77	NA	NA	NA	NA	NA	0.277350098	NA	0.092847669	NA	NA	NA	NA	NA	NA	NA	NA
I63,J44	NA	NA	NA	NA	NA	NA	0.23570226	0.117444044	NA	NA	NA	NA	NA	NA	NA	NA
I65,I66	NA	NA	NA	NA	NA	0.19245009	0.288675135	NA	NA	NA	NA	NA	NA	NA	NA	NA
I65,M47	NA	NA	NA	NA	NA	0.251976315	NA	0.139875721	NA	NA	NA	NA	NA	NA	NA	NA
I65,M81	NA	NA	NA	NA	NA	NA	0.365148372	0.111803399	NA	NA	NA	NA	NA	NA	NA	NA
I69,K21	NA	0.40824829	NA	NA	NA	NA	NA	0.108465229	NA	NA	NA	NA	NA	NA	NA	NA
I69,N40	NA	NA	NA	NA	NA	0.182574186	NA	0.142915488	NA	NA	NA	NA	NA	NA	NA	NA
I70,M47	NA	NA	NA	NA	NA	0.194461117	NA	0.109307934	NA	NA	NA	NA	NA	NA	NA	NA
J43,K76	NA	NA	NA	0.222222222	NA	0.246182982	NA	NA	NA	NA	NA	NA	NA	NA	NA	NA
J44,N40	NA	NA	NA	NA	NA	0.230940108	NA	0.105409255	NA	NA	NA	NA	NA	NA	NA	NA
J84,M31	NA	NA	0.707106781	NA	NA	NA	NA	0.143222975	NA	NA	NA	NA	NA	NA	NA	NA
K21,K29	NA	NA	NA	NA	NA	0.25	NA	0.129099445	NA	NA	NA	NA	NA	NA	NA	NA
M10,M51	NA	NA	NA	NA	NA	0.2	NA	0.096225045	NA	NA	NA	NA	NA	NA	NA	NA
M35,M81	NA	NA	NA	0.223606798	NA	NA	NA	0.200445931	NA	NA	NA	NA	NA	NA	NA	NA
M47,M81	NA	NA	NA	NA	NA	0.21821789	NA	0.208514414	NA	NA	NA	NA	NA	NA	NA	NA
M47,N40	NA	NA	NA	NA	0.169030851	NA	NA	0.104257207	NA	NA	NA	NA	NA	NA	NA	NA
M51,M81	NA	NA	NA	NA	NA	NA	0.316227766	0.102062073	NA	NA	NA	NA	NA	NA	NA	NA
M51,Q21	NA	NA	NA	NA	0.204124145	NA	NA	0.091287093	NA	NA	NA	NA	NA	NA	NA	NA
N05,N18	NA	NA	0.4	NA	NA	NA	NA	0.110883191	NA	NA	NA	NA	NA	NA	NA	NA
I42,Q24	NA	NA	NA	0.25819889	NA	NA	NA	NA	0.148704479	0.115134733	0.08646754	0.179869234	0.138086193	0.159806764	0.085947009	0.133112862
E02,K21	NA	NA	NA	NA	NA	NA	0.213200716	NA	NA	NA	0.577350269	NA	0.239045722	NA	0.21821789	0.140358654
E11,E22	NA	NA	0.277350098	NA	NA	NA	NA	NA	NA	NA	0.277350098	0.291161616	0.446113437	NA	NA	0.267235059
E22,G47	NA	NA	NA	0.288675135	NA	NA	NA	NA	NA	0.353553391	NA	0.630528289	0.653068934	NA	NA	0.539241735
E66,I25	NA	NA	0.405553553	NA	NA	NA	NA	NA	NA	NA	0.360843918	0.44907312	0.168430384	NA	NA	0.189696728
E72,E78	NA	NA	NA	NA	NA	NA	NA	0.146279945	0.577350269	NA	NA	0.234260643	NA	0.306970307	NA	0.178608627
E78,H35	NA	NA	NA	NA	0.229415734	NA	NA	NA	NA	NA	NA	0.384136663	NA	0.281284339	0.28644595	0.221811066
I35,I44	NA	NA	NA	NA	NA	0.158113883	NA	NA	NA	NA	0.3086067	0.257247878	NA	0.275240941	NA	0.208561485
N18,N25	NA	NA	NA	NA	NA	NA	0.316227766	NA	0.40824829	NA	NA	NA	0.32163376	NA	0.246182982	0.272624878
D69,I44	NA	NA	NA	NA	NA	NA	0.353553391	NA	1	NA	0.327326835	NA	NA	NA	NA	0.105059638
E02,I49	NA	NA	NA	NA	NA	0.210818511	NA	NA	NA	NA	NA	NA	0.3479445	0.270232003	NA	0.206284249
E16,E78	NA	0.40824829	NA	NA	NA	NA	NA	NA	NA	0.25	0.240771706	NA	NA	NA	NA	0.138675049
E66,I51	NA	NA	NA	NA	NA	NA	NA	0.125662921	NA	NA	NA	0.338061702	0.167443672	NA	NA	0.194219783
E72,I25	NA	NA	NA	NA	0.209656967	NA	NA	NA	NA	NA	0.40824829	NA	NA	0.283473355	NA	0.183554311
E77,N18	0.707106781	NA	NA	NA	NA	NA	NA	NA	NA	NA	0.248069469	NA	NA	NA	0.261116484	0.128662559
H25,H35	NA	NA	NA	NA	NA	NA	NA	0.188982237	NA	NA	NA	NA	NA	0.6172134	0.298142397	0.231455025
H26,H35	NA	NA	NA	NA	NA	NA	0.223606798	NA	NA	NA	NA	NA	NA	0.188982237	0.516397779	0.146385011
H35,I70	NA	NA	NA	NA	NA	NA	NA	0.114394714	NA	NA	NA	0.559502885	NA	0.236112534	NA	0.245166393
I10,M10	NA	NA	NA	NA	NA	NA	NA	0.148807278	NA	0.40824829	NA	NA	0.268462422	NA	NA	0.200836983
I25,I34	NA	NA	NA	NA	0.198107213	NA	NA	NA	NA	NA	NA	NA	NA	0.343621597	0.514552976	0.275541438
I36,I47	NA	NA	NA	NA	NA	NA	0.333333333	NA	NA	NA	NA	0.293972368	NA	NA	0.30382181	0.186869213
I44,I48	NA	NA	NA	NA	0.2	NA	NA	NA	NA	0.365148372	NA	NA	0.123004161	NA	NA	0.151617907
I48,K71	NA	NA	NA	0.21821789	NA	NA	NA	NA	NA	NA	NA	0.326164037	NA	0.257247878	NA	0.156868284
I49,K29	NA	NA	NA	NA	NA	0.19245009	NA	NA	NA	NA	0.316227766	NA	0.195283366	NA	NA	0.128564869
I70,K21	NA	NA	0.288675135	NA	NA	NA	NA	NA	NA	0.288675135	NA	NA	NA	0.225417409	NA	0.12874788
I77,M31	NA	NA	NA	NA	NA	NA	NA	0.129099445	1	0.75	NA	NA	NA	NA	NA	0.355334527
J43,N40	NA	NA	NA	NA	NA	0.182574186	NA	NA	NA	NA	NA	NA	0.394771017	NA	0.3086067	0.297530822
D68,I69	NA	NA	NA	NA	NA	NA	0.204124145	NA	NA	0.288675135	NA	NA	NA	0.19245009	NA	NA
E03,I44	NA	NA	NA	0.23570226	NA	NA	NA	NA	0.707106781	NA	NA	0.297044263	NA	NA	NA	NA
E11,I77	NA	NA	NA	NA	NA	NA	0.275658923	NA	NA	NA	NA	NA	NA	0.238909241	NA	0.139973128
E16,I25	NA	0.288675135	NA	NA	NA	NA	NA	NA	NA	NA	NA	NA	0.252645576	NA	NA	0.134292952
E66,E72	NA	0.25819889	NA	NA	NA	NA	NA	NA	0.707106781	NA	NA	0.25819889	NA	NA	NA	NA
E72,I63	NA	NA	NA	NA	NA	0.248069469	NA	NA	NA	0.816496581	NA	NA	NA	NA	NA	0.149071198
E78,I77	NA	NA	NA	NA	NA	NA	0.300375705	NA	NA	NA	NA	NA	0.186096842	0.202547873	NA	NA
H25,I70	NA	NA	NA	NA	NA	NA	NA	0.100886654	NA	NA	NA	NA	NA	0.191273014	NA	0.125436302
I10,N05	0.5	NA	NA	NA	NA	NA	NA	NA	NA	NA	0.333333333	0.227429413	NA	NA	NA	NA
I15,I42	NA	NA	NA	0.2	NA	NA	NA	NA	NA	NA	NA	0.088561489	NA	NA	NA	0.092587476
I25,I69	NA	NA	NA	NA	NA	NA	NA	0.168158218	NA	NA	NA	NA	NA	NA	0.33968311	0.143991848
I34,I47	NA	NA	NA	NA	NA	NA	0.25819889	NA	NA	NA	NA	NA	NA	NA	0.548101998	0.263101595
I34,N18	NA	NA	NA	NA	0.209656967	NA	NA	NA	NA	NA	NA	NA	NA	NA	0.400654665	0.242755829
I35,Q24	NA	NA	NA	NA	NA	NA	0.204124145	NA	NA	NA	NA	NA	NA	0.314347307	NA	0.1381927
I36,I44	NA	NA	0.5	NA	NA	NA	NA	NA	NA	NA	0.334076552	NA	NA	NA	NA	0.182923854
I45,I48	NA	0.25	NA	NA	NA	NA	NA	NA	NA	NA	NA	0.404556697	NA	NA	NA	0.192793138
I45,I51	NA	NA	NA	0.195180015	NA	NA	NA	NA	NA	NA	0.263752189	NA	NA	NA	NA	0.210054778
I47,I50	NA	NA	NA	NA	NA	NA	0.27050089	NA	NA	NA	NA	NA	0.3718183	NA	NA	0.383676902
I47,I70	NA	NA	NA	NA	NA	NA	NA	0.016892832	NA	NA	NA	NA	NA	0.053567158	0.416025147	NA
I49,I71	NA	NA	0.333333333	NA	NA	NA	NA	NA	NA	NA	NA	NA	NA	0.25607376	NA	0.128564869
I50,I70	NA	NA	NA	NA	NA	NA	NA	0.245447384	NA	NA	NA	0.390279234	NA	NA	NA	0.372887946
I50,Q24	0.5	NA	NA	NA	NA	NA	NA	NA	NA	0.184812331	NA	NA	NA	NA	NA	0.304820694
I69,N18	NA	0.353553391	NA	NA	NA	NA	NA	NA	NA	NA	NA	NA	NA	NA	0.337963185	0.171111891
I74,M10	NA	NA	NA	NA	NA	0.2	NA	NA	NA	NA	NA	NA	0.387298335	NA	NA	0.114373928
I74,M31	NA	0.40824829	NA	NA	NA	NA	NA	NA	NA	0.707106781	NA	NA	NA	NA	NA	0.25
J84,K76	0.577350269	NA	NA	NA	NA	NA	NA	NA	NA	NA	NA	NA	NA	0.213504205	0.288675135	NA
C16,C77	NA	NA	NA	NA	0.223606798	NA	NA	NA	NA	NA	NA	NA	NA	0.166666667	NA	NA
C20,C77	NA	NA	NA	NA	0.2	NA	NA	NA	NA	NA	NA	NA	NA	0.40824829	NA	NA
C20,C78	NA	NA	NA	NA	0.632455532	NA	NA	NA	NA	NA	NA	NA	NA	NA	NA	0.275009549
C80,C85	NA	NA	NA	NA	NA	NA	1	NA	NA	NA	NA	NA	NA	NA	0.866025404	NA
C80,C88	NA	NA	NA	NA	NA	NA	1	NA	NA	NA	NA	NA	NA	NA	0.866025404	NA
C80,I69	NA	NA	NA	NA	NA	NA	0.40824829	NA	NA	NA	NA	NA	NA	NA	0.416025147	NA
C85,C88	NA	NA	NA	NA	NA	NA	1	NA	NA	NA	NA	NA	NA	NA	1	NA
C88,I69	NA	NA	NA	NA	NA	NA	0.40824829	NA	NA	NA	NA	NA	NA	NA	0.480384461	NA
C91,I48	1	NA	NA	NA	NA	NA	NA	NA	0.632455532	NA	NA	NA	NA	NA	NA	NA
D61,D65	NA	NA	0.5	NA	NA	NA	NA	NA	NA	NA	NA	NA	NA	0.25819889	NA	NA
D68,N18	NA	0.353553391	NA	NA	NA	NA	NA	NA	NA	0.40824829	NA	NA	NA	NA	NA	NA
E02,Q24	NA	NA	NA	NA	NA	NA	0.40824829	NA	NA	NA	NA	NA	NA	NA	0.346843988	NA
E03,K21	NA	NA	NA	NA	NA	0.166666667	NA	NA	NA	NA	NA	NA	NA	0.182574186	NA	NA
E03,K74	NA	NA	NA	NA	NA	NA	0.288675135	NA	NA	NA	NA	NA	NA	0.316227766	NA	NA
E11,I65	NA	NA	NA	NA	NA	NA	NA	0.120879577	NA	NA	NA	NA	0.232495277	NA	NA	NA
E11,Q24	NA	NA	NA	NA	NA	NA	NA	0.02467444	NA	NA	NA	NA	NA	NA	NA	0.098479825
E13,I15	NA	NA	NA	NA	0.25	NA	NA	NA	NA	NA	0.40824829	NA	NA	NA	NA	NA
E13,N05	NA	NA	NA	NA	0.25	NA	NA	NA	NA	NA	0.40824829	NA	NA	NA	NA	NA
E16,N05	NA	NA	0.316227766	NA	NA	NA	NA	NA	NA	0.353553391	NA	NA	NA	NA	NA	NA
E22,E23	NA	NA	NA	0.707106781	NA	NA	NA	NA	NA	NA	NA	0.34299717	NA	NA	NA	NA
E22,E55	NA	NA	NA	0.288675135	NA	NA	NA	NA	NA	NA	NA	0.685994341	NA	NA	NA	NA
E27,H35	NA	0.40824829	NA	NA	NA	NA	NA	NA	NA	NA	0.267261242	NA	NA	NA	NA	NA
E27,N18	NA	0.353553391	NA	NA	NA	NA	NA	NA	NA	NA	0.39223227	NA	NA	NA	NA	NA
E55,H35	NA	NA	NA	0.182574186	NA	NA	NA	NA	NA	NA	NA	0.632455532	NA	NA	NA	NA
E55,I70	NA	NA	NA	0.267261242	NA	NA	NA	NA	NA	NA	NA	0.589767825	NA	NA	NA	NA
E66,I44	NA	0.447213595	NA	NA	NA	NA	NA	NA	NA	NA	NA	NA	0.168430384	NA	NA	NA
E72,I77	NA	NA	NA	NA	NA	NA	0.267261242	NA	NA	NA	0.40824829	NA	NA	NA	NA	NA
E72,J44	NA	NA	NA	NA	NA	0.2	NA	NA	NA	NA	NA	NA	NA	0.182574186	NA	NA
F32,I44	NA	NA	NA	NA	NA	0.176776695	NA	NA	NA	NA	NA	NA	NA	0.210818511	NA	NA
F32,I69	NA	NA	NA	NA	NA	0.176776695	NA	NA	NA	NA	NA	NA	NA	0.19245009	NA	NA
G47,J32	NA	NA	NA	0.204124145	NA	NA	NA	NA	NA	0.25	NA	NA	NA	NA	NA	NA
H26,I70	NA	NA	NA	NA	NA	NA	NA	0.105372674	NA	NA	NA	NA	NA	NA	NA	0.105777177
H35,I69	NA	0.40824829	NA	NA	NA	NA	NA	NA	NA	NA	NA	NA	NA	0.251976315	NA	NA
H35,M17	NA	NA	NA	NA	NA	NA	0.288675135	NA	NA	NA	NA	NA	NA	NA	0.316227766	NA
H35,N05	NA	NA	0.316227766	NA	NA	NA	NA	NA	NA	NA	0.43643578	NA	NA	NA	NA	NA
I10,M35	NA	NA	NA	NA	NA	NA	NA	0.025958707	NA	NA	0.272165527	NA	NA	NA	NA	NA
I15,K21	NA	NA	NA	0.25819889	NA	NA	NA	NA	NA	0.40824829	NA	NA	NA	NA	NA	NA
I15,N26	NA	NA	NA	NA	NA	NA	0.5	NA	NA	0.40824829	NA	NA	NA	NA	NA	NA
I25,I36	NA	NA	NA	NA	0.187522892	NA	NA	NA	NA	NA	NA	NA	NA	0.313391585	NA	NA
I26,I65	NA	NA	NA	NA	NA	0.19245009	NA	NA	NA	NA	NA	NA	NA	NA	0.447213595	NA
I26,N18	NA	NA	NA	NA	NA	0.166666667	NA	NA	0.40824829	NA	NA	NA	NA	NA	NA	NA
I27,N04	NA	NA	0.21821789	NA	NA	NA	NA	NA	NA	NA	NA	NA	NA	0.239045722	NA	NA
I31,I36	1	NA	NA	NA	NA	NA	NA	NA	NA	0.288675135	NA	NA	NA	NA	NA	NA
I34,I44	NA	NA	0.40824829	NA	NA	NA	NA	NA	NA	NA	NA	NA	NA	NA	NA	0.229154005
I34,I63	NA	NA	0.40824829	NA	NA	NA	NA	NA	NA	NA	NA	0.261116484	NA	NA	NA	NA
I34,Q24	NA	NA	0.288675135	NA	NA	NA	NA	NA	NA	NA	NA	NA	NA	0.268089961	NA	NA
I35,I38	NA	NA	NA	NA	NA	NA	0.25	NA	NA	NA	NA	NA	NA	0.522232968	NA	NA
I35,I70	NA	NA	NA	NA	NA	NA	0.317500318	NA	NA	0.288675135	NA	NA	NA	NA	NA	NA
I38,I51	NA	NA	NA	NA	NA	NA	0.333333333	NA	NA	NA	NA	NA	NA	0.183597018	NA	NA
I42,K76	NA	NA	NA	0.25819889	NA	NA	NA	NA	NA	NA	NA	NA	0.379800088	NA	NA	NA
I44,I47	NA	NA	NA	NA	NA	NA	0.204124145	NA	NA	NA	NA	NA	NA	NA	0.070446995	NA
I44,I69	NA	NA	NA	NA	0.298142397	NA	NA	NA	NA	NA	NA	NA	NA	0.243432248	NA	NA
I44,K74	NA	NA	NA	NA	0.223606798	NA	NA	NA	NA	NA	0.46291005	NA	NA	NA	NA	NA
I44,K76	NA	NA	NA	0.222222222	NA	NA	NA	NA	NA	NA	NA	NA	NA	NA	NA	0.222595545
I44,Q24	NA	NA	0.353553391	NA	NA	NA	NA	NA	NA	NA	NA	NA	NA	0.304554795	NA	NA
I45,M47	NA	NA	NA	NA	0.21821789	NA	NA	NA	NA	NA	NA	NA	0.216930458	NA	NA	NA
I45,M51	NA	NA	NA	NA	NA	0.2	NA	NA	NA	NA	NA	NA	NA	0.204124145	NA	NA
I47,N19	NA	NA	NA	NA	NA	NA	0.333333333	NA	NA	NA	NA	NA	NA	NA	0.277350098	NA
I48,I63	NA	NA	NA	NA	NA	NA	NA	0.126854066	NA	0.5	NA	NA	NA	NA	NA	NA
I48,I69	NA	NA	NA	NA	0.223606798	NA	NA	NA	NA	NA	0.311085508	NA	NA	NA	NA	NA
I49,N18	0.447213595	NA	NA	NA	NA	NA	NA	NA	NA	NA	NA	0.306281946	NA	NA	NA	NA
I50,I69	NA	NA	NA	NA	NA	NA	NA	0.152761563	NA	NA	NA	NA	NA	NA	NA	0.200819828
I50,K21	NA	0.433012702	NA	NA	NA	NA	NA	NA	NA	NA	NA	NA	NA	0.131306433	NA	NA
I50,M10	NA	NA	NA	NA	0.253546276	NA	NA	NA	NA	NA	NA	NA	NA	NA	NA	0.212501577
I63,I67	NA	NA	NA	NA	NA	0.277350098	NA	NA	NA	NA	NA	NA	NA	NA	0.223606798	NA
I63,I70	NA	NA	NA	NA	NA	0.237825747	NA	NA	NA	NA	NA	NA	NA	0.236112534	NA	NA
I63,I71	NA	NA	0.40824829	NA	NA	NA	NA	NA	NA	NA	NA	NA	NA	NA	0.353553391	NA
I65,K21	NA	NA	NA	NA	NA	NA	0.246182982	NA	NA	0.5	NA	NA	NA	NA	NA	NA
I69,M10	NA	NA	NA	NA	NA	0.158113883	NA	NA	NA	0.333333333	NA	NA	NA	NA	NA	NA
I70,I71	1	NA	NA	NA	NA	NA	NA	NA	NA	NA	NA	NA	NA	NA	0.25	NA
I70,M31	0.577350269	NA	NA	NA	NA	NA	NA	NA	NA	0.612372436	NA	NA	NA	NA	NA	NA
I70,M35	NA	NA	NA	NA	0.213200716	NA	NA	NA	NA	NA	0.267261242	NA	NA	NA	NA	NA
I70,N26	NA	NA	NA	NA	NA	NA	0.254000254	NA	NA	0.577350269	NA	NA	NA	NA	NA	NA
I77,N26	NA	NA	NA	NA	NA	NA	0.267261242	NA	NA	0.707106781	NA	NA	NA	NA	NA	NA
J31,Q24	NA	NA	NA	NA	NA	NA	0.40824829	NA	NA	NA	NA	NA	0.176776695	NA	NA	NA
K21,N26	NA	NA	NA	NA	NA	NA	0.213200716	NA	NA	0.5	NA	NA	NA	NA	NA	NA
K76,N18	NA	NA	NA	NA	0.245145169	NA	NA	NA	NA	NA	NA	NA	0.270864489	NA	NA	NA
B18,E02	NA	NA	NA	NA	NA	0.158113883	NA	NA	NA	NA	NA	NA	NA	NA	NA	NA
B18,I49	NA	NA	NA	NA	NA	0.166666667	NA	NA	NA	NA	NA	NA	NA	NA	NA	NA
B90,E66	NA	NA	NA	NA	0.158113883	NA	NA	NA	NA	NA	NA	NA	NA	NA	NA	NA
B90,G47	NA	NA	NA	NA	NA	NA	NA	0.099136319	NA	NA	NA	NA	NA	NA	NA	NA
B90,H35	NA	NA	NA	NA	0.2	NA	NA	NA	NA	NA	NA	NA	NA	NA	NA	NA
B90,I27	NA	0.316227766	NA	NA	NA	NA	NA	NA	NA	NA	NA	NA	NA	NA	NA	NA
B90,I34	NA	0.40824829	NA	NA	NA	NA	NA	NA	NA	NA	NA	NA	NA	NA	NA	NA
B90,J47	NA	NA	NA	NA	NA	NA	0.5	NA	NA	NA	NA	NA	NA	NA	NA	NA
B90,M31	NA	0.288675135	NA	NA	NA	NA	NA	NA	NA	NA	NA	NA	NA	NA	NA	NA
C20,C80	NA	NA	NA	NA	NA	0.288675135	NA	NA	NA	NA	NA	NA	NA	NA	NA	NA
C22,C79	NA	NA	NA	NA	NA	NA	0.5	NA	NA	NA	NA	NA	NA	NA	NA	NA
C22,D69	NA	NA	NA	NA	NA	NA	0.707106781	NA	NA	NA	NA	NA	NA	NA	NA	NA
C22,I42	NA	NA	NA	NA	NA	NA	0.5	NA	NA	NA	NA	NA	NA	NA	NA	NA
C22,I44	NA	NA	NA	NA	NA	NA	0.25	NA	NA	NA	NA	NA	NA	NA	NA	NA
C22,K74	NA	NA	NA	NA	NA	NA	0.40824829	NA	NA	NA	NA	NA	NA	NA	NA	NA
C25,E13	NA	NA	NA	NA	0.223606798	NA	NA	NA	NA	NA	NA	NA	NA	NA	NA	NA
C25,K29	NA	NA	NA	NA	0.2	NA	NA	NA	NA	NA	NA	NA	NA	NA	NA	NA
C34,F32	NA	NA	NA	NA	NA	0.176776695	NA	NA	NA	NA	NA	NA	NA	NA	NA	NA
C34,I26	NA	NA	NA	NA	NA	0.204124145	NA	NA	NA	NA	NA	NA	NA	NA	NA	NA
C34,I45	NA	NA	NA	NA	NA	0.158113883	NA	NA	NA	NA	NA	NA	NA	NA	NA	NA
C34,M10	NA	NA	NA	NA	NA	0.158113883	NA	NA	NA	NA	NA	NA	NA	NA	NA	NA
C34,M51	NA	NA	NA	NA	NA	0.158113883	NA	NA	NA	NA	NA	NA	NA	NA	NA	NA
C50,C79	NA	NA	NA	NA	NA	NA	0.5	NA	NA	NA	NA	NA	NA	NA	NA	NA
C73,C78	NA	NA	NA	0.333333333	NA	NA	NA	NA	NA	NA	NA	NA	NA	NA	NA	NA
C77,C80	NA	NA	NA	NA	NA	0.188982237	NA	NA	NA	NA	NA	NA	NA	NA	NA	NA
C77,K76	NA	NA	NA	0.222222222	NA	NA	NA	NA	NA	NA	NA	NA	NA	NA	NA	NA
C78,C80	NA	NA	NA	NA	NA	0.25	NA	NA	NA	NA	NA	NA	NA	NA	NA	NA
C78,D69	NA	NA	NA	NA	NA	NA	NA	0.150755672	NA	NA	NA	NA	NA	NA	NA	NA
C78,F32	NA	NA	NA	NA	NA	0.25	NA	NA	NA	NA	NA	NA	NA	NA	NA	NA
C78,K71	NA	NA	NA	NA	0.176776695	NA	NA	NA	NA	NA	NA	NA	NA	NA	NA	NA
C79,C80	NA	NA	NA	NA	NA	0.223606798	NA	NA	NA	NA	NA	NA	NA	NA	NA	NA
C79,D69	NA	NA	NA	NA	NA	NA	0.707106781	NA	NA	NA	NA	NA	NA	NA	NA	NA
C79,I26	NA	NA	NA	NA	NA	0.25819889	NA	NA	NA	NA	NA	NA	NA	NA	NA	NA
C79,I42	NA	NA	NA	NA	NA	NA	0.5	NA	NA	NA	NA	NA	NA	NA	NA	NA
C79,I44	NA	NA	NA	NA	NA	NA	0.25	NA	NA	NA	NA	NA	NA	NA	NA	NA
C79,I45	NA	NA	NA	NA	NA	0.2	NA	NA	NA	NA	NA	NA	NA	NA	NA	NA
C79,M10	NA	NA	NA	NA	NA	0.2	NA	NA	NA	NA	NA	NA	NA	NA	NA	NA
C79,M51	NA	NA	NA	NA	NA	0.2	NA	NA	NA	NA	NA	NA	NA	NA	NA	NA
C80,C83	NA	NA	NA	NA	NA	0.25	NA	NA	NA	NA	NA	NA	NA	NA	NA	NA
C80,I50	NA	NA	NA	NA	NA	NA	0.220863052	NA	NA	NA	NA	NA	NA	NA	NA	NA
C83,C85	NA	NA	NA	NA	NA	0.75	NA	NA	NA	NA	NA	NA	NA	NA	NA	NA
C83,H26	NA	NA	NA	NA	NA	0.447213595	NA	NA	NA	NA	NA	NA	NA	NA	NA	NA
C83,I63	NA	NA	NA	NA	NA	NA	0.288675135	NA	NA	NA	NA	NA	NA	NA	NA	NA
C83,N19	NA	NA	NA	NA	NA	NA	0.40824829	NA	NA	NA	NA	NA	NA	NA	NA	NA
C83,N40	NA	NA	NA	NA	NA	NA	0.223606798	NA	NA	NA	NA	NA	NA	NA	NA	NA
C84,E83	1	NA	NA	NA	NA	NA	NA	NA	NA	NA	NA	NA	NA	NA	NA	NA
C85,I50	NA	NA	NA	NA	NA	NA	0.220863052	NA	NA	NA	NA	NA	NA	NA	NA	NA
C88,I50	NA	NA	NA	NA	NA	NA	0.220863052	NA	NA	NA	NA	NA	NA	NA	NA	NA
C91,E77	0.707106781	NA	NA	NA	NA	NA	NA	NA	NA	NA	NA	NA	NA	NA	NA	NA
C91,I42	0.707106781	NA	NA	NA	NA	NA	NA	NA	NA	NA	NA	NA	NA	NA	NA	NA
C91,I47	0.40824829	NA	NA	NA	NA	NA	NA	NA	NA	NA	NA	NA	NA	NA	NA	NA
C91,I49	0.447213595	NA	NA	NA	NA	NA	NA	NA	NA	NA	NA	NA	NA	NA	NA	NA
C91,I50	0.353553391	NA	NA	NA	NA	NA	NA	NA	NA	NA	NA	NA	NA	NA	NA	NA
C91,N18	1	NA	NA	NA	NA	NA	NA	NA	NA	NA	NA	NA	NA	NA	NA	NA
D50,D69	NA	NA	NA	0.5	NA	NA	NA	NA	NA	NA	NA	NA	NA	NA	NA	NA
D50,E03	NA	NA	NA	NA	NA	NA	0.5	NA	NA	NA	NA	NA	NA	NA	NA	NA
D50,I48	NA	NA	NA	NA	NA	NA	0.208514414	NA	NA	NA	NA	NA	NA	NA	NA	NA
D68,G47	NA	0.40824829	NA	NA	NA	NA	NA	NA	NA	NA	NA	NA	NA	NA	NA	NA
D68,I25	NA	0.288675135	NA	NA	NA	NA	NA	NA	NA	NA	NA	NA	NA	NA	NA	NA
D68,I34	NA	NA	NA	NA	NA	NA	0.316227766	NA	NA	NA	NA	NA	NA	NA	NA	NA
D68,I35	NA	NA	NA	NA	NA	NA	0.25	NA	NA	NA	NA	NA	NA	NA	NA	NA
D68,I36	NA	NA	NA	NA	NA	NA	0.40824829	NA	NA	NA	NA	NA	NA	NA	NA	NA
D68,I50	NA	NA	NA	NA	NA	NA	0.220863052	NA	NA	NA	NA	NA	NA	NA	NA	NA
D68,I65	NA	NA	NA	NA	NA	NA	0.288675135	NA	NA	NA	NA	NA	NA	NA	NA	NA
D68,I70	NA	0.316227766	NA	NA	NA	NA	NA	NA	NA	NA	NA	NA	NA	NA	NA	NA
D68,M06	NA	NA	NA	NA	NA	NA	0.40824829	NA	NA	NA	NA	NA	NA	NA	NA	NA
D68,M35	NA	NA	NA	NA	NA	NA	0.707106781	NA	NA	NA	NA	NA	NA	NA	NA	NA
D68,M48	NA	NA	NA	NA	NA	NA	0.5	NA	NA	NA	NA	NA	NA	NA	NA	NA
D69,E77	0.707106781	NA	NA	NA	NA	NA	NA	NA	NA	NA	NA	NA	NA	NA	NA	NA
D69,I42	NA	NA	NA	NA	NA	NA	0.707106781	NA	NA	NA	NA	NA	NA	NA	NA	NA
D76,I35	1	NA	NA	NA	NA	NA	NA	NA	NA	NA	NA	NA	NA	NA	NA	NA
D76,I51	0.5	NA	NA	NA	NA	NA	NA	NA	NA	NA	NA	NA	NA	NA	NA	NA
D76,J32	1	NA	NA	NA	NA	NA	NA	NA	NA	NA	NA	NA	NA	NA	NA	NA
D76,J84	1	NA	NA	NA	NA	NA	NA	NA	NA	NA	NA	NA	NA	NA	NA	NA
D76,K76	0.577350269	NA	NA	NA	NA	NA	NA	NA	NA	NA	NA	NA	NA	NA	NA	NA
D76,M08	1	NA	NA	NA	NA	NA	NA	NA	NA	NA	NA	NA	NA	NA	NA	NA
E02,E26	NA	0.40824829	NA	NA	NA	NA	NA	NA	NA	NA	NA	NA	NA	NA	NA	NA
E02,E27	NA	0.40824829	NA	NA	NA	NA	NA	NA	NA	NA	NA	NA	NA	NA	NA	NA
E02,H25	NA	NA	NA	NA	NA	NA	0.267261242	NA	NA	NA	NA	NA	NA	NA	NA	NA
E02,H35	NA	0.333333333	NA	NA	NA	NA	NA	NA	NA	NA	NA	NA	NA	NA	NA	NA
E02,I20	NA	NA	NA	NA	NA	NA	0.262612866	NA	NA	NA	NA	NA	NA	NA	NA	NA
E02,I24	NA	0.333333333	NA	NA	NA	NA	NA	NA	NA	NA	NA	NA	NA	NA	NA	NA
E02,I26	NA	NA	NA	NA	NA	0.182574186	NA	NA	NA	NA	NA	NA	NA	NA	NA	NA
E02,J42	NA	NA	NA	NA	NA	NA	0.5	NA	NA	NA	NA	NA	NA	NA	NA	NA
E02,K29	NA	NA	NA	NA	NA	NA	NA	0.085125653	NA	NA	NA	NA	NA	NA	NA	NA
E03,E06	NA	NA	NA	0.23570226	NA	NA	NA	NA	NA	NA	NA	NA	NA	NA	NA	NA
E03,E10	NA	NA	0.5	NA	NA	NA	NA	NA	NA	NA	NA	NA	NA	NA	NA	NA
E03,E16	NA	NA	NA	0.182574186	NA	NA	NA	NA	NA	NA	NA	NA	NA	NA	NA	NA
E03,E22	NA	NA	NA	0.288675135	NA	NA	NA	NA	NA	NA	NA	NA	NA	NA	NA	NA
E03,E23	NA	NA	NA	0.204124145	NA	NA	NA	NA	NA	NA	NA	NA	NA	NA	NA	NA
E03,E72	NA	NA	NA	0.182574186	NA	NA	NA	NA	NA	NA	NA	NA	NA	NA	NA	NA
E03,G47	NA	NA	NA	NA	NA	0.21821789	NA	NA	NA	NA	NA	NA	NA	NA	NA	NA
E03,H43	NA	NA	NA	NA	NA	0.40824829	NA	NA	NA	NA	NA	NA	NA	NA	NA	NA
E03,I67	NA	NA	NA	NA	NA	0.288675135	NA	NA	NA	NA	NA	NA	NA	NA	NA	NA
E03,I70	NA	NA	NA	0.267261242	NA	NA	NA	NA	NA	NA	NA	NA	NA	NA	NA	NA
E03,J45	NA	NA	NA	NA	NA	NA	0.353553391	NA	NA	NA	NA	NA	NA	NA	NA	NA
E03,K29	NA	NA	NA	NA	NA	0.166666667	NA	NA	NA	NA	NA	NA	NA	NA	NA	NA
E03,K76	NA	NA	NA	NA	NA	0.201007563	NA	NA	NA	NA	NA	NA	NA	NA	NA	NA
E03,M32	NA	NA	NA	NA	NA	NA	NA	0.141421356	NA	NA	NA	NA	NA	NA	NA	NA
E03,M35	NA	NA	NA	0.204124145	NA	NA	NA	NA	NA	NA	NA	NA	NA	NA	NA	NA
E04,M31	0.577350269	NA	NA	NA	NA	NA	NA	NA	NA	NA	NA	NA	NA	NA	NA	NA
E05,I34	NA	NA	NA	NA	0.15430335	NA	NA	NA	NA	NA	NA	NA	NA	NA	NA	NA
E05,M35	NA	NA	NA	NA	0.166666667	NA	NA	NA	NA	NA	NA	NA	NA	NA	NA	NA
E05,M51	NA	NA	NA	NA	0.166666667	NA	NA	NA	NA	NA	NA	NA	NA	NA	NA	NA
E05,N05	NA	NA	NA	NA	0.204124145	NA	NA	NA	NA	NA	NA	NA	NA	NA	NA	NA
E06,E72	NA	NA	NA	0.25819889	NA	NA	NA	NA	NA	NA	NA	NA	NA	NA	NA	NA
E06,E78	NA	NA	NA	0.214834462	NA	NA	NA	NA	NA	NA	NA	NA	NA	NA	NA	NA
E06,I27	NA	NA	NA	0.25819889	NA	NA	NA	NA	NA	NA	NA	NA	NA	NA	NA	NA
E06,I45	NA	NA	NA	0.25819889	NA	NA	NA	NA	NA	NA	NA	NA	NA	NA	NA	NA
E06,Q21	NA	NA	NA	0.288675135	NA	NA	NA	NA	NA	NA	NA	NA	NA	NA	NA	NA
E10,G47	NA	NA	0.377964473	NA	NA	NA	NA	NA	NA	NA	NA	NA	NA	NA	NA	NA
E10,I50	NA	NA	0.2	NA	NA	NA	NA	NA	NA	NA	NA	NA	NA	NA	NA	NA
E10,N04	NA	NA	0.577350269	NA	NA	NA	NA	NA	NA	NA	NA	NA	NA	NA	NA	NA
E11,I24	NA	0.288675135	NA	NA	NA	NA	NA	NA	NA	NA	NA	NA	NA	NA	NA	NA
E11,I47	NA	NA	NA	NA	NA	NA	NA	0.058793398	NA	NA	NA	NA	NA	NA	NA	NA
E11,I49	NA	NA	NA	NA	NA	NA	NA	0.074331112	NA	NA	NA	NA	NA	NA	NA	NA
E11,M47	NA	NA	NA	NA	NA	NA	NA	0.126810885	NA	NA	NA	NA	NA	NA	NA	NA
E13,J84	NA	NA	NA	NA	0.188982237	NA	NA	NA	NA	NA	NA	NA	NA	NA	NA	NA
E16,E55	NA	NA	NA	0.182574186	NA	NA	NA	NA	NA	NA	NA	NA	NA	NA	NA	NA
E16,I10	0.5	NA	NA	NA	NA	NA	NA	NA	NA	NA	NA	NA	NA	NA	NA	NA
E16,I15	NA	NA	0.353553391	NA	NA	NA	NA	NA	NA	NA	NA	NA	NA	NA	NA	NA
E16,I20	NA	0.353553391	NA	NA	NA	NA	NA	NA	NA	NA	NA	NA	NA	NA	NA	NA
E16,I34	NA	0.40824829	NA	NA	NA	NA	NA	NA	NA	NA	NA	NA	NA	NA	NA	NA
E16,I36	NA	0.5	NA	NA	NA	NA	NA	NA	NA	NA	NA	NA	NA	NA	NA	NA
E16,I50	NA	0.353553391	NA	NA	NA	NA	NA	NA	NA	NA	NA	NA	NA	NA	NA	NA
E16,K21	NA	NA	NA	NA	NA	0.204124145	NA	NA	NA	NA	NA	NA	NA	NA	NA	NA
E16,K29	NA	NA	NA	0.223606798	NA	NA	NA	NA	NA	NA	NA	NA	NA	NA	NA	NA
E16,K71	NA	NA	0.316227766	NA	NA	NA	NA	NA	NA	NA	NA	NA	NA	NA	NA	NA
E16,N02	NA	NA	0.40824829	NA	NA	NA	NA	NA	NA	NA	NA	NA	NA	NA	NA	NA
E16,N18	NA	NA	0.632455532	NA	NA	NA	NA	NA	NA	NA	NA	NA	NA	NA	NA	NA
E21,E26	NA	NA	NA	0.288675135	NA	NA	NA	NA	NA	NA	NA	NA	NA	NA	NA	NA
E21,E55	NA	NA	NA	0.471404521	NA	NA	NA	NA	NA	NA	NA	NA	NA	NA	NA	NA
E21,I45	NA	NA	NA	0.25819889	NA	NA	NA	NA	NA	NA	NA	NA	NA	NA	NA	NA
E21,M81	NA	NA	NA	0.25819889	NA	NA	NA	NA	NA	NA	NA	NA	NA	NA	NA	NA
E21,N40	NA	NA	NA	0.25819889	NA	NA	NA	NA	NA	NA	NA	NA	NA	NA	NA	NA
E21,Q21	NA	NA	NA	0.288675135	NA	NA	NA	NA	NA	NA	NA	NA	NA	NA	NA	NA
E21,Q24	NA	NA	NA	0.333333333	NA	NA	NA	NA	NA	NA	NA	NA	NA	NA	NA	NA
E22,E72	NA	NA	NA	0.316227766	NA	NA	NA	NA	NA	NA	NA	NA	NA	NA	NA	NA
E22,I27	NA	NA	NA	0.316227766	NA	NA	NA	NA	NA	NA	NA	NA	NA	NA	NA	NA
E22,M81	NA	NA	NA	0.316227766	NA	NA	NA	NA	NA	NA	NA	NA	NA	NA	NA	NA
E23,E55	NA	NA	NA	0.40824829	NA	NA	NA	NA	NA	NA	NA	NA	NA	NA	NA	NA
E23,E72	NA	NA	NA	0.223606798	NA	NA	NA	NA	NA	NA	NA	NA	NA	NA	NA	NA
E23,G47	NA	NA	NA	0.204124145	NA	NA	NA	NA	NA	NA	NA	NA	NA	NA	NA	NA
E23,I27	NA	NA	NA	0.223606798	NA	NA	NA	NA	NA	NA	NA	NA	NA	NA	NA	NA
E23,I45	NA	NA	NA	0.223606798	NA	NA	NA	NA	NA	NA	NA	NA	NA	NA	NA	NA
E23,I70	NA	NA	NA	0.21821789	NA	NA	NA	NA	NA	NA	NA	NA	NA	NA	NA	NA
E23,M81	NA	NA	NA	0.223606798	NA	NA	NA	NA	NA	NA	NA	NA	NA	NA	NA	NA
E26,E27	NA	0.5	NA	NA	NA	NA	NA	NA	NA	NA	NA	NA	NA	NA	NA	NA
E26,E55	NA	NA	NA	0.40824829	NA	NA	NA	NA	NA	NA	NA	NA	NA	NA	NA	NA
E26,I10	NA	0.39223227	NA	NA	NA	NA	NA	NA	NA	NA	NA	NA	NA	NA	NA	NA
E26,I15	NA	NA	NA	0.223606798	NA	NA	NA	NA	NA	NA	NA	NA	NA	NA	NA	NA
E26,I35	NA	NA	NA	0.204124145	NA	NA	NA	NA	NA	NA	NA	NA	NA	NA	NA	NA
E26,I42	NA	NA	NA	0.223606798	NA	NA	NA	NA	NA	NA	NA	NA	NA	NA	NA	NA
E26,I44	NA	NA	NA	0.288675135	NA	NA	NA	NA	NA	NA	NA	NA	NA	NA	NA	NA
E26,I49	NA	NA	NA	0.23570226	NA	NA	NA	NA	NA	NA	NA	NA	NA	NA	NA	NA
E26,I69	NA	0.5	NA	NA	NA	NA	NA	NA	NA	NA	NA	NA	NA	NA	NA	NA
E26,I70	NA	NA	NA	0.21821789	NA	NA	NA	NA	NA	NA	NA	NA	NA	NA	NA	NA
E26,K76	NA	NA	NA	0.288675135	NA	NA	NA	NA	NA	NA	NA	NA	NA	NA	NA	NA
E26,M51	NA	0.5	NA	NA	NA	NA	NA	NA	NA	NA	NA	NA	NA	NA	NA	NA
E26,N18	NA	0.353553391	NA	NA	NA	NA	NA	NA	NA	NA	NA	NA	NA	NA	NA	NA
E26,N40	NA	NA	NA	0.447213595	NA	NA	NA	NA	NA	NA	NA	NA	NA	NA	NA	NA
E27,I69	NA	0.5	NA	NA	NA	NA	NA	NA	NA	NA	NA	NA	NA	NA	NA	NA
E27,K76	NA	0.25	NA	NA	NA	NA	NA	NA	NA	NA	NA	NA	NA	NA	NA	NA
E55,I45	NA	NA	NA	0.182574186	NA	NA	NA	NA	NA	NA	NA	NA	NA	NA	NA	NA
E55,M81	NA	NA	NA	0.182574186	NA	NA	NA	NA	NA	NA	NA	NA	NA	NA	NA	NA
E55,N40	NA	NA	NA	0.547722558	NA	NA	NA	NA	NA	NA	NA	NA	NA	NA	NA	NA
E66,E83	NA	NA	NA	NA	0.353553391	NA	NA	NA	NA	NA	NA	NA	NA	NA	NA	NA
E66,H40	NA	NA	NA	0.288675135	NA	NA	NA	NA	NA	NA	NA	NA	NA	NA	NA	NA
E66,I15	NA	NA	NA	NA	0.176776695	NA	NA	NA	NA	NA	NA	NA	NA	NA	NA	NA
E66,I42	NA	0.25819889	NA	NA	NA	NA	NA	NA	NA	NA	NA	NA	NA	NA	NA	NA
E66,K21	NA	0.25819889	NA	NA	NA	NA	NA	NA	NA	NA	NA	NA	NA	NA	NA	NA
E66,K74	NA	NA	NA	NA	0.176776695	NA	NA	NA	NA	NA	NA	NA	NA	NA	NA	NA
E66,M10	NA	NA	NA	NA	0.176776695	NA	NA	NA	NA	NA	NA	NA	NA	NA	NA	NA
E66,N40	NA	NA	NA	NA	0.158113883	NA	NA	NA	NA	NA	NA	NA	NA	NA	NA	NA
E66,Q21	NA	NA	NA	NA	0.176776695	NA	NA	NA	NA	NA	NA	NA	NA	NA	NA	NA
E66,Q24	NA	NA	NA	0.288675135	NA	NA	NA	NA	NA	NA	NA	NA	NA	NA	NA	NA
E72,H26	NA	NA	NA	NA	NA	NA	0.316227766	NA	NA	NA	NA	NA	NA	NA	NA	NA
E72,I15	NA	NA	NA	NA	NA	NA	0.5	NA	NA	NA	NA	NA	NA	NA	NA	NA
E72,I34	NA	NA	0.333333333	NA	NA	NA	NA	NA	NA	NA	NA	NA	NA	NA	NA	NA
E72,I42	NA	0.333333333	NA	NA	NA	NA	NA	NA	NA	NA	NA	NA	NA	NA	NA	NA
E72,I45	NA	NA	NA	0.2	NA	NA	NA	NA	NA	NA	NA	NA	NA	NA	NA	NA
E72,I51	NA	0.3086067	NA	NA	NA	NA	NA	NA	NA	NA	NA	NA	NA	NA	NA	NA
E72,K76	NA	NA	NA	NA	NA	0.233549683	NA	NA	NA	NA	NA	NA	NA	NA	NA	NA
E72,N26	NA	NA	NA	NA	NA	NA	0.5	NA	NA	NA	NA	NA	NA	NA	NA	NA
E72,Q24	NA	NA	0.288675135	NA	NA	NA	NA	NA	NA	NA	NA	NA	NA	NA	NA	NA
E72,Q25	NA	NA	0.40824829	NA	NA	NA	NA	NA	NA	NA	NA	NA	NA	NA	NA	NA
E77,I31	NA	NA	0.707106781	NA	NA	NA	NA	NA	NA	NA	NA	NA	NA	NA	NA	NA
E77,I42	0.5	NA	NA	NA	NA	NA	NA	NA	NA	NA	NA	NA	NA	NA	NA	NA
E77,L40	NA	NA	0.707106781	NA	NA	NA	NA	NA	NA	NA	NA	NA	NA	NA	NA	NA
E78,I27	NA	NA	NA	NA	NA	NA	NA	0.049003126	NA	NA	NA	NA	NA	NA	NA	NA
E78,I49	NA	NA	NA	0.058470535	NA	NA	NA	NA	NA	NA	NA	NA	NA	NA	NA	NA
E78,N05	1	NA	NA	NA	NA	NA	NA	NA	NA	NA	NA	NA	NA	NA	NA	NA
E78,Q12	1	NA	NA	NA	NA	NA	NA	NA	NA	NA	NA	NA	NA	NA	NA	NA
E83,G47	NA	NA	NA	NA	0.150755672	NA	NA	NA	NA	NA	NA	NA	NA	NA	NA	NA
E83,I15	NA	NA	NA	NA	0.25	NA	NA	NA	NA	NA	NA	NA	NA	NA	NA	NA
E83,K76	NA	NA	NA	NA	0.176776695	NA	NA	NA	NA	NA	NA	NA	NA	NA	NA	NA
E83,M10	NA	NA	NA	NA	0.25	NA	NA	NA	NA	NA	NA	NA	NA	NA	NA	NA
E83,N40	NA	NA	NA	NA	0.223606798	NA	NA	NA	NA	NA	NA	NA	NA	NA	NA	NA
E88,I45	NA	0.353553391	NA	NA	NA	NA	NA	NA	NA	NA	NA	NA	NA	NA	NA	NA
E88,I48	NA	0.707106781	NA	NA	NA	NA	NA	NA	NA	NA	NA	NA	NA	NA	NA	NA
E88,I50	NA	0.25	NA	NA	NA	NA	NA	NA	NA	NA	NA	NA	NA	NA	NA	NA
E88,I51	NA	0.267261242	NA	NA	NA	NA	NA	NA	NA	NA	NA	NA	NA	NA	NA	NA
F41,H35	NA	NA	NA	0.516397779	NA	NA	NA	NA	NA	NA	NA	NA	NA	NA	NA	NA
F41,H40	NA	NA	NA	0.333333333	NA	NA	NA	NA	NA	NA	NA	NA	NA	NA	NA	NA
F41,I42	NA	NA	NA	0.25819889	NA	NA	NA	NA	NA	NA	NA	NA	NA	NA	NA	NA
F41,I44	NA	NA	NA	0.333333333	NA	NA	NA	NA	NA	NA	NA	NA	NA	NA	NA	NA
F41,I45	NA	NA	NA	0.25819889	NA	NA	NA	NA	NA	NA	NA	NA	NA	NA	NA	NA
F41,K76	NA	NA	NA	0.222222222	NA	NA	NA	NA	NA	NA	NA	NA	NA	NA	NA	NA
G20,G47	NA	NA	NA	NA	NA	NA	0.40824829	NA	NA	NA	NA	NA	NA	NA	NA	NA
G20,M19	NA	NA	NA	NA	NA	NA	0.40824829	NA	NA	NA	NA	NA	NA	NA	NA	NA
G20,M51	NA	NA	NA	NA	NA	NA	0.25	NA	NA	NA	NA	NA	NA	NA	NA	NA
G43,I10	0.5	NA	NA	NA	NA	NA	NA	NA	NA	NA	NA	NA	NA	NA	NA	NA
G43,K25	1	NA	NA	NA	NA	NA	NA	NA	NA	NA	NA	NA	NA	NA	NA	NA
G47,H40	NA	NA	NA	0.23570226	NA	NA	NA	NA	NA	NA	NA	NA	NA	NA	NA	NA
G47,H43	NA	NA	NA	NA	NA	0.267261242	NA	NA	NA	NA	NA	NA	NA	NA	NA	NA
G47,I20	NA	NA	NA	0.244948974	NA	NA	NA	NA	NA	NA	NA	NA	NA	NA	NA	NA
G47,I34	NA	0.333333333	NA	NA	NA	NA	NA	NA	NA	NA	NA	NA	NA	NA	NA	NA
G47,I42	NA	0.333333333	NA	NA	NA	NA	NA	NA	NA	NA	NA	NA	NA	NA	NA	NA
G47,I67	NA	NA	NA	NA	NA	0.188982237	NA	NA	NA	NA	NA	NA	NA	NA	NA	NA
G47,I77	NA	NA	NA	NA	NA	NA	0.21821789	NA	NA	NA	NA	NA	NA	NA	NA	NA
G47,K21	NA	0.333333333	NA	NA	NA	NA	NA	NA	NA	NA	NA	NA	NA	NA	NA	NA
G47,M19	NA	NA	NA	NA	NA	NA	0.333333333	NA	NA	NA	NA	NA	NA	NA	NA	NA
G47,M31	NA	NA	0.377964473	NA	NA	NA	NA	NA	NA	NA	NA	NA	NA	NA	NA	NA
G47,M51	NA	NA	NA	NA	NA	NA	0.204124145	NA	NA	NA	NA	NA	NA	NA	NA	NA
G47,M81	NA	NA	NA	NA	NA	0.21821789	NA	NA	NA	NA	NA	NA	NA	NA	NA	NA
G47,Q21	NA	NA	NA	NA	0.150755672	NA	NA	NA	NA	NA	NA	NA	NA	NA	NA	NA
G47,Q24	NA	NA	NA	0.23570226	NA	NA	NA	NA	NA	NA	NA	NA	NA	NA	NA	NA
G93,I34	NA	NA	0.40824829	NA	NA	NA	NA	NA	NA	NA	NA	NA	NA	NA	NA	NA
G93,I45	NA	NA	NA	NA	NA	NA	0.25	NA	NA	NA	NA	NA	NA	NA	NA	NA
G93,I63	NA	NA	0.5	NA	NA	NA	NA	NA	NA	NA	NA	NA	NA	NA	NA	NA
G93,I69	NA	NA	NA	NA	NA	NA	0.204124145	NA	NA	NA	NA	NA	NA	NA	NA	NA
G93,I70	NA	NA	NA	NA	NA	NA	0.254000254	NA	NA	NA	NA	NA	NA	NA	NA	NA
G93,I71	NA	NA	0.40824829	NA	NA	NA	NA	NA	NA	NA	NA	NA	NA	NA	NA	NA
G93,K74	NA	NA	NA	NA	NA	NA	0.40824829	NA	NA	NA	NA	NA	NA	NA	NA	NA
G93,M48	NA	NA	NA	NA	NA	NA	0.5	NA	NA	NA	NA	NA	NA	NA	NA	NA
G93,N25	NA	NA	NA	NA	NA	NA	0.5	NA	NA	NA	NA	NA	NA	NA	NA	NA
G93,N40	NA	NA	NA	NA	NA	NA	0.223606798	NA	NA	NA	NA	NA	NA	NA	NA	NA
G93,Q21	NA	NA	0.288675135	NA	NA	NA	NA	NA	NA	NA	NA	NA	NA	NA	NA	NA
H25,J42	NA	NA	NA	NA	NA	NA	0.267261242	NA	NA	NA	NA	NA	NA	NA	NA	NA
H25,K21	NA	NA	NA	NA	NA	NA	NA	0.091287093	NA	NA	NA	NA	NA	NA	NA	NA
H25,M47	NA	NA	NA	NA	NA	0.188982237	NA	NA	NA	NA	NA	NA	NA	NA	NA	NA
H25,M81	NA	NA	NA	NA	NA	0.288675135	NA	NA	NA	NA	NA	NA	NA	NA	NA	NA
H25,Q21	NA	NA	NA	NA	NA	NA	0.267261242	NA	NA	NA	NA	NA	NA	NA	NA	NA
H26,H43	NA	NA	NA	NA	NA	NA	0.447213595	NA	NA	NA	NA	NA	NA	NA	NA	NA
H26,I15	NA	NA	NA	NA	NA	NA	0.316227766	NA	NA	NA	NA	NA	NA	NA	NA	NA
H26,I45	NA	NA	NA	NA	NA	0.2	NA	NA	NA	NA	NA	NA	NA	NA	NA	NA
H26,I66	NA	NA	NA	NA	NA	0.25819889	NA	NA	NA	NA	NA	NA	NA	NA	NA	NA
H26,I74	NA	NA	NA	NA	NA	0.2	NA	NA	NA	NA	NA	NA	NA	NA	NA	NA
H26,N18	NA	NA	NA	NA	NA	NA	NA	0.115813715	NA	NA	NA	NA	NA	NA	NA	NA
H26,N26	NA	NA	NA	NA	NA	NA	0.316227766	NA	NA	NA	NA	NA	NA	NA	NA	NA
H35,H40	NA	NA	NA	0.25819889	NA	NA	NA	NA	NA	NA	NA	NA	NA	NA	NA	NA
H35,I20	NA	0.288675135	NA	NA	NA	NA	NA	NA	NA	NA	NA	NA	NA	NA	NA	NA
H35,I42	NA	NA	NA	0.2	NA	NA	NA	NA	NA	NA	NA	NA	NA	NA	NA	NA
H35,I45	NA	NA	NA	0.2	NA	NA	NA	NA	NA	NA	NA	NA	NA	NA	NA	NA
H35,M47	NA	NA	NA	NA	NA	NA	NA	0.091003151	NA	NA	NA	NA	NA	NA	NA	NA
H35,N02	NA	0.577350269	NA	NA	NA	NA	NA	NA	NA	NA	NA	NA	NA	NA	NA	NA
H35,N26	NA	NA	NA	NA	NA	NA	0.353553391	NA	NA	NA	NA	NA	NA	NA	NA	NA
H35,N40	NA	NA	NA	0.2	NA	NA	NA	NA	NA	NA	NA	NA	NA	NA	NA	NA
H40,K76	NA	NA	NA	0.222222222	NA	NA	NA	NA	NA	NA	NA	NA	NA	NA	NA	NA
H40,M06	NA	NA	NA	0.333333333	NA	NA	NA	NA	NA	NA	NA	NA	NA	NA	NA	NA
H40,M35	NA	NA	NA	0.288675135	NA	NA	NA	NA	NA	NA	NA	NA	NA	NA	NA	NA
H40,M51	NA	NA	NA	NA	NA	NA	0.204124145	NA	NA	NA	NA	NA	NA	NA	NA	NA
H43,I15	NA	NA	NA	NA	NA	NA	0.707106781	NA	NA	NA	NA	NA	NA	NA	NA	NA
H43,I67	NA	NA	NA	NA	NA	0.353553391	NA	NA	NA	NA	NA	NA	NA	NA	NA	NA
H43,I77	NA	NA	NA	NA	NA	NA	0.377964473	NA	NA	NA	NA	NA	NA	NA	NA	NA
H43,M81	NA	NA	NA	NA	NA	0.40824829	NA	NA	NA	NA	NA	NA	NA	NA	NA	NA
H43,N18	NA	NA	NA	NA	NA	NA	0.223606798	NA	NA	NA	NA	NA	NA	NA	NA	NA
H43,N26	NA	NA	NA	NA	NA	NA	0.707106781	NA	NA	NA	NA	NA	NA	NA	NA	NA
I10,I21	NA	NA	NA	NA	NA	NA	NA	0.27745623	NA	NA	NA	NA	NA	NA	NA	NA
I10,I27	NA	NA	NA	NA	NA	NA	NA	0.045090814	NA	NA	NA	NA	NA	NA	NA	NA
I10,I51	NA	NA	NA	NA	NA	0.343246532	NA	NA	NA	NA	NA	NA	NA	NA	NA	NA
I10,I63	NA	NA	NA	NA	NA	NA	NA	0.162326931	NA	NA	NA	NA	NA	NA	NA	NA
I10,I65	NA	NA	NA	NA	NA	NA	NA	0.152030285	NA	NA	NA	NA	NA	NA	NA	NA
I10,I69	NA	NA	NA	NA	NA	NA	NA	0.191560274	NA	NA	NA	NA	NA	NA	NA	NA
I10,K25	0.5	NA	NA	NA	NA	NA	NA	NA	NA	NA	NA	NA	NA	NA	NA	NA
I10,K71	NA	NA	NA	0.247536886	NA	NA	NA	NA	NA	NA	NA	NA	NA	NA	NA	NA
I10,M47	NA	NA	NA	NA	NA	NA	NA	0.151895327	NA	NA	NA	NA	NA	NA	NA	NA
I10,Q12	0.5	NA	NA	NA	NA	NA	NA	NA	NA	NA	NA	NA	NA	NA	NA	NA
I15,I25	NA	NA	NA	0.307147558	NA	NA	NA	NA	NA	NA	NA	NA	NA	NA	NA	NA
I15,I35	NA	NA	NA	0.182574186	NA	NA	NA	NA	NA	NA	NA	NA	NA	NA	NA	NA
I15,I44	NA	NA	NA	0.25819889	NA	NA	NA	NA	NA	NA	NA	NA	NA	NA	NA	NA
I15,I71	1	NA	NA	NA	NA	NA	NA	NA	NA	NA	NA	NA	NA	NA	NA	NA
I15,J43	NA	NA	NA	0.25819889	NA	NA	NA	NA	NA	NA	NA	NA	NA	NA	NA	NA
I15,K71	NA	NA	0.223606798	NA	NA	NA	NA	NA	NA	NA	NA	NA	NA	NA	NA	NA
I15,K76	NA	NA	NA	NA	0.176776695	NA	NA	NA	NA	NA	NA	NA	NA	NA	NA	NA
I15,M35	NA	0.40824829	NA	NA	NA	NA	NA	NA	NA	NA	NA	NA	NA	NA	NA	NA
I15,N05	NA	NA	0.223606798	NA	NA	NA	NA	NA	NA	NA	NA	NA	NA	NA	NA	NA
I15,N40	NA	NA	NA	NA	0.223606798	NA	NA	NA	NA	NA	NA	NA	NA	NA	NA	NA
I20,I47	NA	NA	NA	NA	NA	NA	NA	0.016112275	NA	NA	NA	NA	NA	NA	NA	NA
I20,I48	NA	NA	NA	NA	NA	NA	NA	0.056927504	NA	NA	NA	NA	NA	NA	NA	NA
I20,I63	NA	NA	NA	NA	NA	0.227980376	NA	NA	NA	NA	NA	NA	NA	NA	NA	NA
I20,J32	NA	NA	NA	0.2	NA	NA	NA	NA	NA	NA	NA	NA	NA	NA	NA	NA
I20,M31	0.577350269	NA	NA	NA	NA	NA	NA	NA	NA	NA	NA	NA	NA	NA	NA	NA
I20,M32	NA	NA	NA	NA	0.176090181	NA	NA	NA	NA	NA	NA	NA	NA	NA	NA	NA
I20,M81	NA	NA	NA	NA	NA	NA	0.24913644	NA	NA	NA	NA	NA	NA	NA	NA	NA
I20,N18	NA	NA	NA	NA	0.211477467	NA	NA	NA	NA	NA	NA	NA	NA	NA	NA	NA
I20,Q24	NA	0.353553391	NA	NA	NA	NA	NA	NA	NA	NA	NA	NA	NA	NA	NA	NA
I21,I35	NA	NA	NA	NA	0.182574186	NA	NA	NA	NA	NA	NA	NA	NA	NA	NA	NA
I21,I36	NA	NA	NA	NA	0.163299316	NA	NA	NA	NA	NA	NA	NA	NA	NA	NA	NA
I21,I47	NA	NA	NA	NA	NA	NA	NA	0.045271584	NA	NA	NA	NA	NA	NA	NA	NA
I21,I48	NA	NA	NA	NA	NA	0.030015011	NA	NA	NA	NA	NA	NA	NA	NA	NA	NA
I21,I49	NA	NA	NA	NA	NA	NA	NA	0.028097574	NA	NA	NA	NA	NA	NA	NA	NA
I21,I69	NA	NA	NA	NA	0.182574186	NA	NA	NA	NA	NA	NA	NA	NA	NA	NA	NA
I21,J44	NA	NA	NA	NA	NA	NA	0.280056017	NA	NA	NA	NA	NA	NA	NA	NA	NA
I21,K21	NA	NA	0.25	NA	NA	NA	NA	NA	NA	NA	NA	NA	NA	NA	NA	NA
I21,N18	NA	NA	NA	NA	NA	NA	0.325395687	NA	NA	NA	NA	NA	NA	NA	NA	NA
I21,N19	NA	NA	NA	NA	NA	NA	0.280056017	NA	NA	NA	NA	NA	NA	NA	NA	NA
I24,I34	NA	NA	NA	NA	0.21821789	NA	NA	NA	NA	NA	NA	NA	NA	NA	NA	NA
I24,I42	NA	0.333333333	NA	NA	NA	NA	NA	NA	NA	NA	NA	NA	NA	NA	NA	NA
I24,K76	NA	NA	NA	NA	0.204124145	NA	NA	NA	NA	NA	NA	NA	NA	NA	NA	NA
I24,M10	NA	NA	NA	NA	0.288675135	NA	NA	NA	NA	NA	NA	NA	NA	NA	NA	NA
I24,N18	NA	NA	NA	NA	0.160128154	NA	NA	NA	NA	NA	NA	NA	NA	NA	NA	NA
I24,Q24	NA	NA	NA	NA	0.19245009	NA	NA	NA	NA	NA	NA	NA	NA	NA	NA	NA
I25,I27	NA	NA	NA	NA	NA	NA	NA	0.020230939	NA	NA	NA	NA	NA	NA	NA	NA
I25,I49	NA	NA	NA	NA	NA	NA	NA	0.103499595	NA	NA	NA	NA	NA	NA	NA	NA
I25,M31	0.577350269	NA	NA	NA	NA	NA	NA	NA	NA	NA	NA	NA	NA	NA	NA	NA
I25,N18	NA	NA	NA	NA	NA	NA	NA	0.216213012	NA	NA	NA	NA	NA	NA	NA	NA
I26,I45	NA	NA	NA	NA	NA	0.25819889	NA	NA	NA	NA	NA	NA	NA	NA	NA	NA
I26,I69	NA	NA	NA	NA	NA	0.204124145	NA	NA	NA	NA	NA	NA	NA	NA	NA	NA
I26,M10	NA	NA	NA	NA	NA	0.25819889	NA	NA	NA	NA	NA	NA	NA	NA	NA	NA
I26,M51	NA	NA	NA	NA	NA	0.25819889	NA	NA	NA	NA	NA	NA	NA	NA	NA	NA
I26,Q24	NA	NA	NA	NA	NA	0.21821789	NA	NA	NA	NA	NA	NA	NA	NA	NA	NA
I27,I44	NA	NA	0.267261242	NA	NA	NA	NA	NA	NA	NA	NA	NA	NA	NA	NA	NA
I27,J84	NA	NA	NA	NA	NA	NA	NA	0.103005241	NA	NA	NA	NA	NA	NA	NA	NA
I27,M32	NA	NA	NA	NA	NA	NA	NA	0.117444044	NA	NA	NA	NA	NA	NA	NA	NA
I27,M48	NA	NA	NA	NA	NA	NA	0.353553391	NA	NA	NA	NA	NA	NA	NA	NA	NA
I27,Q22	0.577350269	NA	NA	NA	NA	NA	NA	NA	NA	NA	NA	NA	NA	NA	NA	NA
I27,Q25	NA	NA	0.267261242	NA	NA	NA	NA	NA	NA	NA	NA	NA	NA	NA	NA	NA
I31,I34	0.707106781	NA	NA	NA	NA	NA	NA	NA	NA	NA	NA	NA	NA	NA	NA	NA
I31,I48	NA	NA	0.353553391	NA	NA	NA	NA	NA	NA	NA	NA	NA	NA	NA	NA	NA
I31,I51	0.5	NA	NA	NA	NA	NA	NA	NA	NA	NA	NA	NA	NA	NA	NA	NA
I34,I71	NA	NA	0.333333333	NA	NA	NA	NA	NA	NA	NA	NA	NA	NA	NA	NA	NA
I34,I77	NA	NA	NA	NA	0.21821789	NA	NA	NA	NA	NA	NA	NA	NA	NA	NA	NA
I34,J45	NA	NA	NA	NA	NA	NA	0.316227766	NA	NA	NA	NA	NA	NA	NA	NA	NA
I34,K21	NA	NA	0.40824829	NA	NA	NA	NA	NA	NA	NA	NA	NA	NA	NA	NA	NA
I34,M06	NA	NA	NA	NA	NA	NA	0.25819889	NA	NA	NA	NA	NA	NA	NA	NA	NA
I34,M48	NA	NA	NA	NA	NA	NA	0.316227766	NA	NA	NA	NA	NA	NA	NA	NA	NA
I34,N25	NA	NA	NA	NA	NA	NA	0.316227766	NA	NA	NA	NA	NA	NA	NA	NA	NA
I34,Q21	NA	NA	0.23570226	NA	NA	NA	NA	NA	NA	NA	NA	NA	NA	NA	NA	NA
I34,Q23	0.707106781	NA	NA	NA	NA	NA	NA	NA	NA	NA	NA	NA	NA	NA	NA	NA
I34,Q25	NA	NA	0.40824829	NA	NA	NA	NA	NA	NA	NA	NA	NA	NA	NA	NA	NA
I35,J30	NA	NA	NA	NA	NA	NA	0.25	NA	NA	NA	NA	NA	NA	NA	NA	NA
I35,J31	NA	NA	NA	NA	NA	NA	0.25	NA	NA	NA	NA	NA	NA	NA	NA	NA
I35,J32	1	NA	NA	NA	NA	NA	NA	NA	NA	NA	NA	NA	NA	NA	NA	NA
I35,J42	NA	NA	NA	NA	NA	NA	0.25	NA	NA	NA	NA	NA	NA	NA	NA	NA
I35,J43	NA	NA	NA	0.23570226	NA	NA	NA	NA	NA	NA	NA	NA	NA	NA	NA	NA
I35,J44	NA	NA	NA	NA	NA	0.2	NA	NA	NA	NA	NA	NA	NA	NA	NA	NA
I35,J45	NA	NA	NA	NA	NA	NA	0.25	NA	NA	NA	NA	NA	NA	NA	NA	NA
I35,J84	1	NA	NA	NA	NA	NA	NA	NA	NA	NA	NA	NA	NA	NA	NA	NA
I35,M06	NA	NA	NA	NA	NA	NA	0.204124145	NA	NA	NA	NA	NA	NA	NA	NA	NA
I35,M08	1	NA	NA	NA	NA	NA	NA	NA	NA	NA	NA	NA	NA	NA	NA	NA
I35,M35	NA	NA	NA	NA	NA	NA	0.353553391	NA	NA	NA	NA	NA	NA	NA	NA	NA
I35,M48	NA	NA	NA	NA	NA	NA	0.25	NA	NA	NA	NA	NA	NA	NA	NA	NA
I35,N18	NA	NA	NA	NA	NA	NA	NA	0.102429504	NA	NA	NA	NA	NA	NA	NA	NA
I35,N40	NA	NA	NA	0.182574186	NA	NA	NA	NA	NA	NA	NA	NA	NA	NA	NA	NA
I35,N60	NA	NA	NA	0.288675135	NA	NA	NA	NA	NA	NA	NA	NA	NA	NA	NA	NA
I36,I49	NA	NA	NA	NA	NA	NA	0.25819889	NA	NA	NA	NA	NA	NA	NA	NA	NA
I36,I65	NA	NA	NA	NA	NA	NA	0.23570226	NA	NA	NA	NA	NA	NA	NA	NA	NA
I36,I77	NA	NA	NA	NA	0.25819889	NA	NA	NA	NA	NA	NA	NA	NA	NA	NA	NA
I36,J84	NA	NA	NA	NA	0.169030851	NA	NA	NA	NA	NA	NA	NA	NA	NA	NA	NA
I36,K21	NA	NA	NA	NA	0.149071198	NA	NA	NA	NA	NA	NA	NA	NA	NA	NA	NA
I36,M47	NA	NA	NA	NA	0.169030851	NA	NA	NA	NA	NA	NA	NA	NA	NA	NA	NA
I36,M48	NA	NA	NA	NA	NA	NA	0.40824829	NA	NA	NA	NA	NA	NA	NA	NA	NA
I36,N18	NA	NA	NA	NA	0.248069469	NA	NA	NA	NA	NA	NA	NA	NA	NA	NA	NA
I38,I50	NA	NA	NA	NA	NA	NA	0.220863052	NA	NA	NA	NA	NA	NA	NA	NA	NA
I38,I69	NA	NA	NA	NA	NA	NA	0.204124145	NA	NA	NA	NA	NA	NA	NA	NA	NA
I38,M81	NA	NA	NA	NA	NA	NA	0.316227766	NA	NA	NA	NA	NA	NA	NA	NA	NA
I42,I71	NA	NA	0.25819889	NA	NA	NA	NA	NA	NA	NA	NA	NA	NA	NA	NA	NA
I42,J84	NA	NA	0.316227766	NA	NA	NA	NA	NA	NA	NA	NA	NA	NA	NA	NA	NA
I42,K21	NA	0.333333333	NA	NA	NA	NA	NA	NA	NA	NA	NA	NA	NA	NA	NA	NA
I42,K29	0.707106781	NA	NA	NA	NA	NA	NA	NA	NA	NA	NA	NA	NA	NA	NA	NA
I42,K74	NA	NA	NA	NA	0.288675135	NA	NA	NA	NA	NA	NA	NA	NA	NA	NA	NA
I42,Q25	NA	NA	0.316227766	NA	NA	NA	NA	NA	NA	NA	NA	NA	NA	NA	NA	NA
I44,I66	NA	NA	NA	NA	NA	NA	0.25	NA	NA	NA	NA	NA	NA	NA	NA	NA
I44,J30	NA	NA	NA	NA	NA	NA	0.25	NA	NA	NA	NA	NA	NA	NA	NA	NA
I44,M17	NA	NA	NA	NA	NA	NA	0.204124145	NA	NA	NA	NA	NA	NA	NA	NA	NA
I44,Q21	NA	NA	0.288675135	NA	NA	NA	NA	NA	NA	NA	NA	NA	NA	NA	NA	NA
I45,I66	NA	NA	NA	NA	NA	NA	0.25	NA	NA	NA	NA	NA	NA	NA	NA	NA
I45,J44	NA	NA	NA	NA	NA	NA	0.204124145	NA	NA	NA	NA	NA	NA	NA	NA	NA
I45,K74	NA	NA	NA	NA	NA	NA	0.204124145	NA	NA	NA	NA	NA	NA	NA	NA	NA
I45,M10	NA	NA	NA	NA	NA	0.2	NA	NA	NA	NA	NA	NA	NA	NA	NA	NA
I45,M48	NA	NA	NA	NA	NA	NA	0.25	NA	NA	NA	NA	NA	NA	NA	NA	NA
I45,N25	NA	NA	NA	NA	NA	NA	0.25	NA	NA	NA	NA	NA	NA	NA	NA	NA
I45,N40	NA	NA	NA	0.2	NA	NA	NA	NA	NA	NA	NA	NA	NA	NA	NA	NA
I46,N18	NA	0.5	NA	NA	NA	NA	NA	NA	NA	NA	NA	NA	NA	NA	NA	NA
I47,K76	NA	NA	NA	NA	NA	NA	NA	0.049198511	NA	NA	NA	NA	NA	NA	NA	NA
I48,I77	NA	NA	NA	NA	NA	NA	NA	0.097590007	NA	NA	NA	NA	NA	NA	NA	NA
I48,K29	NA	NA	NA	NA	NA	NA	NA	0.139443338	NA	NA	NA	NA	NA	NA	NA	NA
I48,K74	NA	NA	NA	NA	NA	NA	0.240771706	NA	NA	NA	NA	NA	NA	NA	NA	NA
I48,M31	NA	NA	0.353553391	NA	NA	NA	NA	NA	NA	NA	NA	NA	NA	NA	NA	NA
I48,Q21	NA	NA	NA	0.267261242	NA	NA	NA	NA	NA	NA	NA	NA	NA	NA	NA	NA
I48,Q25	NA	NA	0.25	NA	NA	NA	NA	NA	NA	NA	NA	NA	NA	NA	NA	NA
I50,K71	NA	NA	0.268328157	NA	NA	NA	NA	NA	NA	NA	NA	NA	NA	NA	NA	NA
I50,M48	NA	NA	NA	NA	NA	NA	0.220863052	NA	NA	NA	NA	NA	NA	NA	NA	NA
I50,N04	NA	NA	0.230940108	NA	NA	NA	NA	NA	NA	NA	NA	NA	NA	NA	NA	NA
I50,N25	NA	NA	NA	NA	NA	NA	0.220863052	NA	NA	NA	NA	NA	NA	NA	NA	NA
I50,Q22	0.353553391	NA	NA	NA	NA	NA	NA	NA	NA	NA	NA	NA	NA	NA	NA	NA
I51,I70	NA	NA	NA	NA	0.21759707	NA	NA	NA	NA	NA	NA	NA	NA	NA	NA	NA
I51,J32	0.5	NA	NA	NA	NA	NA	NA	NA	NA	NA	NA	NA	NA	NA	NA	NA
I51,J84	0.5	NA	NA	NA	NA	NA	NA	NA	NA	NA	NA	NA	NA	NA	NA	NA
I51,K21	NA	0.3086067	NA	NA	NA	NA	NA	NA	NA	NA	NA	NA	NA	NA	NA	NA
I51,K71	NA	NA	0.25819889	NA	NA	NA	NA	NA	NA	NA	NA	NA	NA	NA	NA	NA
I51,M08	0.5	NA	NA	NA	NA	NA	NA	NA	NA	NA	NA	NA	NA	NA	NA	NA
I51,M32	NA	NA	NA	NA	0.144337567	NA	NA	NA	NA	NA	NA	NA	NA	NA	NA	NA
I51,M35	NA	NA	NA	NA	0.204124145	NA	NA	NA	NA	NA	NA	NA	NA	NA	NA	NA
I51,Q21	NA	NA	NA	NA	NA	NA	NA	0.108084425	NA	NA	NA	NA	NA	NA	NA	NA
I63,J30	NA	NA	NA	NA	NA	NA	0.288675135	NA	NA	NA	NA	NA	NA	NA	NA	NA
I63,K29	NA	NA	NA	NA	0.2	NA	NA	NA	NA	NA	NA	NA	NA	NA	NA	NA
I63,M47	NA	NA	NA	NA	NA	0.209656967	NA	NA	NA	NA	NA	NA	NA	NA	NA	NA
I63,N19	NA	NA	NA	NA	NA	NA	0.23570226	NA	NA	NA	NA	NA	NA	NA	NA	NA
I63,Q21	NA	NA	0.288675135	NA	NA	NA	NA	NA	NA	NA	NA	NA	NA	NA	NA	NA
I65,M06	NA	NA	NA	NA	NA	NA	0.23570226	NA	NA	NA	NA	NA	NA	NA	NA	NA
I65,M19	NA	NA	NA	NA	NA	NA	0.23570226	NA	NA	NA	NA	NA	NA	NA	NA	NA
I65,M35	NA	NA	NA	NA	NA	NA	0.40824829	NA	NA	NA	NA	NA	NA	NA	NA	NA
I65,M48	NA	NA	NA	NA	NA	NA	0.288675135	NA	NA	NA	NA	NA	NA	NA	NA	NA
I65,Q21	NA	NA	NA	NA	NA	NA	0.288675135	NA	NA	NA	NA	NA	NA	NA	NA	NA
I66,I74	NA	NA	NA	NA	NA	0.25819889	NA	NA	NA	NA	NA	NA	NA	NA	NA	NA
I66,I77	NA	NA	NA	NA	NA	NA	0.267261242	NA	NA	NA	NA	NA	NA	NA	NA	NA
I66,K21	NA	NA	NA	NA	NA	NA	0.213200716	NA	NA	NA	NA	NA	NA	NA	NA	NA
I66,M10	NA	NA	NA	NA	NA	0.25819889	NA	NA	NA	NA	NA	NA	NA	NA	NA	NA
I66,M19	NA	NA	NA	NA	NA	NA	0.40824829	NA	NA	NA	NA	NA	NA	NA	NA	NA
I66,M51	NA	NA	NA	NA	NA	NA	0.25	NA	NA	NA	NA	NA	NA	NA	NA	NA
I66,M81	NA	NA	NA	NA	NA	NA	0.316227766	NA	NA	NA	NA	NA	NA	NA	NA	NA
I66,N18	NA	NA	NA	NA	NA	0.166666667	NA	NA	NA	NA	NA	NA	NA	NA	NA	NA
I67,I77	NA	NA	NA	NA	NA	0.5	NA	NA	NA	NA	NA	NA	NA	NA	NA	NA
I67,M81	NA	NA	NA	NA	NA	0.288675135	NA	NA	NA	NA	NA	NA	NA	NA	NA	NA
I69,J44	NA	NA	NA	NA	NA	0.158113883	NA	NA	NA	NA	NA	NA	NA	NA	NA	NA
I69,M17	NA	NA	NA	NA	NA	0.204124145	NA	NA	NA	NA	NA	NA	NA	NA	NA	NA
I69,M48	NA	NA	NA	NA	NA	NA	0.204124145	NA	NA	NA	NA	NA	NA	NA	NA	NA
I70,J43	NA	NA	NA	0.251976315	NA	NA	NA	NA	NA	NA	NA	NA	NA	NA	NA	NA
I70,J44	NA	NA	NA	NA	NA	0.230089497	NA	NA	NA	NA	NA	NA	NA	NA	NA	NA
I71,M31	0.577350269	NA	NA	NA	NA	NA	NA	NA	NA	NA	NA	NA	NA	NA	NA	NA
I71,Q21	NA	NA	0.23570226	NA	NA	NA	NA	NA	NA	NA	NA	NA	NA	NA	NA	NA
I71,Q25	NA	NA	0.40824829	NA	NA	NA	NA	NA	NA	NA	NA	NA	NA	NA	NA	NA
I74,J47	NA	NA	NA	NA	NA	NA	0.316227766	NA	NA	NA	NA	NA	NA	NA	NA	NA
I74,M47	NA	NA	NA	NA	NA	0.169030851	NA	NA	NA	NA	NA	NA	NA	NA	NA	NA
I74,M81	NA	NA	NA	NA	NA	0.25819889	NA	NA	NA	NA	NA	NA	NA	NA	NA	NA
I74,N40	NA	NA	NA	NA	NA	NA	NA	0.092450033	NA	NA	NA	NA	NA	NA	NA	NA
I77,J47	NA	NA	NA	NA	NA	NA	0.267261242	NA	NA	NA	NA	NA	NA	NA	NA	NA
I77,J84	NA	NA	NA	NA	0.21821789	NA	NA	NA	NA	NA	NA	NA	NA	NA	NA	NA
I77,K29	NA	NA	NA	NA	0.25819889	NA	NA	NA	NA	NA	NA	NA	NA	NA	NA	NA
I77,M19	NA	NA	NA	NA	NA	NA	0.21821789	NA	NA	NA	NA	NA	NA	NA	NA	NA
I77,M35	NA	NA	NA	NA	0.23570226	NA	NA	NA	NA	NA	NA	NA	NA	NA	NA	NA
I77,M81	NA	NA	NA	NA	NA	NA	NA	0.125	NA	NA	NA	NA	NA	NA	NA	NA
I77,Q24	NA	NA	NA	NA	0.19245009	NA	NA	NA	NA	NA	NA	NA	NA	NA	NA	NA
J30,J31	NA	NA	NA	NA	NA	NA	0.5	NA	NA	NA	NA	NA	NA	NA	NA	NA
J30,J42	NA	NA	NA	NA	NA	NA	0.5	NA	NA	NA	NA	NA	NA	NA	NA	NA
J30,J44	NA	NA	NA	NA	NA	NA	0.40824829	NA	NA	NA	NA	NA	NA	NA	NA	NA
J31,J42	NA	NA	NA	NA	NA	NA	0.5	NA	NA	NA	NA	NA	NA	NA	NA	NA
J31,N40	NA	NA	NA	NA	NA	NA	0.223606798	NA	NA	NA	NA	NA	NA	NA	NA	NA
J32,J84	1	NA	NA	NA	NA	NA	NA	NA	NA	NA	NA	NA	NA	NA	NA	NA
J32,K76	0.577350269	NA	NA	NA	NA	NA	NA	NA	NA	NA	NA	NA	NA	NA	NA	NA
J32,M08	1	NA	NA	NA	NA	NA	NA	NA	NA	NA	NA	NA	NA	NA	NA	NA
J32,M35	NA	NA	NA	0.25	NA	NA	NA	NA	NA	NA	NA	NA	NA	NA	NA	NA
J42,K21	NA	NA	NA	NA	NA	NA	0.213200716	NA	NA	NA	NA	NA	NA	NA	NA	NA
J42,Q24	NA	NA	NA	NA	NA	NA	0.40824829	NA	NA	NA	NA	NA	NA	NA	NA	NA
J43,J44	NA	NA	NA	NA	NA	0.316227766	NA	NA	NA	NA	NA	NA	NA	NA	NA	NA
J43,K21	NA	NA	NA	0.333333333	NA	NA	NA	NA	NA	NA	NA	NA	NA	NA	NA	NA
J45,K74	NA	NA	NA	NA	NA	NA	0.40824829	NA	NA	NA	NA	NA	NA	NA	NA	NA
J45,N40	NA	NA	NA	NA	NA	NA	0.223606798	NA	NA	NA	NA	NA	NA	NA	NA	NA
J84,K80	NA	NA	NA	NA	0.267261242	NA	NA	NA	NA	NA	NA	NA	NA	NA	NA	NA
J84,M08	1	NA	NA	NA	NA	NA	NA	NA	NA	NA	NA	NA	NA	NA	NA	NA
J84,M32	NA	NA	NA	NA	0.21821789	NA	NA	NA	NA	NA	NA	NA	NA	NA	NA	NA
J84,M81	NA	NA	NA	NA	NA	NA	NA	0.138675049	NA	NA	NA	NA	NA	NA	NA	NA
J84,N18	NA	NA	0.316227766	NA	NA	NA	NA	NA	NA	NA	NA	NA	NA	NA	NA	NA
K21,M06	NA	NA	NA	NA	NA	NA	NA	0.095346259	NA	NA	NA	NA	NA	NA	NA	NA
K21,M47	NA	NA	NA	NA	NA	NA	NA	0.098907071	NA	NA	NA	NA	NA	NA	NA	NA
K21,M48	NA	NA	NA	NA	NA	NA	0.213200716	NA	NA	NA	NA	NA	NA	NA	NA	NA
K21,N18	NA	0.288675135	NA	NA	NA	NA	NA	NA	NA	NA	NA	NA	NA	NA	NA	NA
K21,Q24	NA	NA	0.353553391	NA	NA	NA	NA	NA	NA	NA	NA	NA	NA	NA	NA	NA
K21,Q25	NA	NA	0.5	NA	NA	NA	NA	NA	NA	NA	NA	NA	NA	NA	NA	NA
K29,Q24	NA	NA	NA	NA	0.149071198	NA	NA	NA	NA	NA	NA	NA	NA	NA	NA	NA
K57,K76	NA	NA	NA	NA	NA	NA	0.25	NA	NA	NA	NA	NA	NA	NA	NA	NA
K57,M47	NA	NA	NA	NA	NA	NA	0.447213595	NA	NA	NA	NA	NA	NA	NA	NA	NA
K57,N40	NA	NA	NA	NA	NA	NA	0.316227766	NA	NA	NA	NA	NA	NA	NA	NA	NA
K71,K76	NA	NA	0.3	NA	NA	NA	NA	NA	NA	NA	NA	NA	NA	NA	NA	NA
K71,M32	NA	NA	NA	0.23570226	NA	NA	NA	NA	NA	NA	NA	NA	NA	NA	NA	NA
K71,M47	NA	NA	NA	NA	0.188982237	NA	NA	NA	NA	NA	NA	NA	NA	NA	NA	NA
K71,N02	NA	NA	0.25819889	NA	NA	NA	NA	NA	NA	NA	NA	NA	NA	NA	NA	NA
K71,N04	NA	NA	0.25819889	NA	NA	NA	NA	NA	NA	NA	NA	NA	NA	NA	NA	NA
K71,N18	NA	NA	0.4	NA	NA	NA	NA	NA	NA	NA	NA	NA	NA	NA	NA	NA
K74,M48	NA	NA	NA	NA	NA	NA	0.40824829	NA	NA	NA	NA	NA	NA	NA	NA	NA
K74,N05	NA	NA	NA	NA	0.25	NA	NA	NA	NA	NA	NA	NA	NA	NA	NA	NA
K74,N25	NA	NA	NA	NA	NA	NA	0.40824829	NA	NA	NA	NA	NA	NA	NA	NA	NA
K76,M08	0.577350269	NA	NA	NA	NA	NA	NA	NA	NA	NA	NA	NA	NA	NA	NA	NA
K76,M32	NA	0.25	NA	NA	NA	NA	NA	NA	NA	NA	NA	NA	NA	NA	NA	NA
K76,M35	NA	0.353553391	NA	NA	NA	NA	NA	NA	NA	NA	NA	NA	NA	NA	NA	NA
K76,Q12	0.577350269	NA	NA	NA	NA	NA	NA	NA	NA	NA	NA	NA	NA	NA	NA	NA
M06,M19	NA	NA	NA	NA	NA	NA	0.333333333	NA	NA	NA	NA	NA	NA	NA	NA	NA
M06,M31	NA	0.288675135	NA	NA	NA	NA	NA	NA	NA	NA	NA	NA	NA	NA	NA	NA
M06,M32	NA	NA	NA	NA	NA	NA	NA	0.190692518	NA	NA	NA	NA	NA	NA	NA	NA
M06,M48	NA	NA	NA	NA	NA	NA	0.40824829	NA	NA	NA	NA	NA	NA	NA	NA	NA
M10,M17	NA	NA	NA	NA	NA	NA	0.23570226	NA	NA	NA	NA	NA	NA	NA	NA	NA
M17,M35	NA	NA	NA	NA	NA	0.40824829	NA	NA	NA	NA	NA	NA	NA	NA	NA	NA
M19,M51	NA	NA	NA	NA	NA	NA	0.40824829	NA	NA	NA	NA	NA	NA	NA	NA	NA
M19,M81	NA	NA	NA	NA	NA	NA	0.25819889	NA	NA	NA	NA	NA	NA	NA	NA	NA
M31,M81	NA	NA	NA	NA	NA	NA	NA	0.129099445	NA	NA	NA	NA	NA	NA	NA	NA
M31,N05	NA	NA	0.447213595	NA	NA	NA	NA	NA	NA	NA	NA	NA	NA	NA	NA	NA
M31,N18	NA	NA	0.447213595	NA	NA	NA	NA	NA	NA	NA	NA	NA	NA	NA	NA	NA
M32,M47	NA	NA	NA	NA	0.21821789	NA	NA	NA	NA	NA	NA	NA	NA	NA	NA	NA
M32,N04	NA	0.40824829	NA	NA	NA	NA	NA	NA	NA	NA	NA	NA	NA	NA	NA	NA
M32,N18	NA	NA	NA	NA	0.160128154	NA	NA	NA	NA	NA	NA	NA	NA	NA	NA	NA
M35,M47	NA	NA	NA	NA	0.15430335	NA	NA	NA	NA	NA	NA	NA	NA	NA	NA	NA
M35,M48	NA	NA	NA	NA	NA	NA	0.707106781	NA	NA	NA	NA	NA	NA	NA	NA	NA
M35,M51	NA	NA	NA	NA	0.166666667	NA	NA	NA	NA	NA	NA	NA	NA	NA	NA	NA
M35,N18	NA	NA	NA	NA	NA	0.204124145	NA	NA	NA	NA	NA	NA	NA	NA	NA	NA
M35,Q21	NA	NA	NA	NA	0.204124145	NA	NA	NA	NA	NA	NA	NA	NA	NA	NA	NA
M47,M51	NA	NA	NA	NA	NA	NA	NA	0.085125653	NA	NA	NA	NA	NA	NA	NA	NA
M48,N25	NA	NA	NA	NA	NA	NA	0.5	NA	NA	NA	NA	NA	NA	NA	NA	NA
M81,N40	NA	NA	NA	0.2	NA	NA	NA	NA	NA	NA	NA	NA	NA	NA	NA	NA
M81,Q21	NA	NA	NA	NA	NA	NA	0.316227766	NA	NA	NA	NA	NA	NA	NA	NA	NA
N02,N05	NA	NA	0.516397779	NA	NA	NA	NA	NA	NA	NA	NA	NA	NA	NA	NA	NA
N02,N18	NA	NA	0.25819889	NA	NA	NA	NA	NA	NA	NA	NA	NA	NA	NA	NA	NA
N05,Q12	1	NA	NA	NA	NA	NA	NA	NA	NA	NA	NA	NA	NA	NA	NA	NA
N18,N26	NA	NA	NA	NA	NA	NA	0.316227766	NA	NA	NA	NA	NA	NA	NA	NA	NA
N18,N40	NA	NA	NA	NA	NA	NA	NA	0.1066974	NA	NA	NA	NA	NA	NA	NA	NA
N18,Q21	NA	NA	NA	0.204124145	NA	NA	NA	NA	NA	NA	NA	NA	NA	NA	NA	NA
Q22,Q24	0.707106781	NA	NA	NA	NA	NA	NA	NA	NA	NA	NA	NA	NA	NA	NA	NA
Q24,Q25	NA	NA	0.353553391	NA	NA	NA	NA	NA	NA	NA	NA	NA	NA	NA	NA	NA
I44,I50	NA	NA	NA	NA	NA	NA	NA	NA	NA	0.401609664	NA	NA	0.442888191	0.387545573	NA	0.385555434
I44,I70	NA	NA	NA	NA	NA	NA	NA	NA	NA	NA	NA	NA	0.300187676	0.285132974	0.381000381	0.251793916
I47,I51	NA	NA	NA	NA	NA	NA	NA	NA	0.527046277	NA	NA	NA	NA	0.381755087	0.443760157	0.349017833
I49,I51	NA	NA	NA	NA	NA	NA	NA	NA	NA	NA	NA	0.42599886	0.465675972	0.461443992	NA	0.413955033
C18,C79	NA	NA	NA	NA	NA	NA	NA	NA	NA	NA	NA	NA	0.85811633	0.288675135	NA	0.65372045
E02,I45	NA	NA	NA	NA	NA	NA	NA	NA	NA	NA	NA	0.226455407	NA	NA	0.534522484	0.135242031
E02,I47	NA	NA	NA	NA	NA	NA	NA	NA	NA	NA	NA	NA	0.288009216	0.310252614	NA	0.174619405
E02,J84	NA	NA	NA	NA	NA	NA	NA	NA	NA	NA	0.577350269	NA	NA	0.301511345	NA	0.206284249
E04,K76	NA	NA	NA	NA	NA	NA	NA	NA	NA	NA	0.288675135	NA	NA	0.184900065	NA	0.124675745
E16,H35	NA	NA	NA	NA	NA	NA	NA	NA	NA	NA	0.21821789	NA	NA	NA	0.516397779	0.128388148
E22,E66	NA	NA	NA	NA	NA	NA	NA	NA	NA	NA	0.25	0.626224291	NA	NA	NA	0.261116484
E22,E78	NA	NA	NA	NA	NA	NA	NA	NA	NA	NA	NA	0.340899309	0.437336578	NA	NA	0.254400197
E22,J32	NA	NA	NA	NA	NA	NA	NA	NA	NA	0.707106781	NA	0.280056017	NA	NA	NA	0.142133811
E78,I65	NA	NA	NA	NA	NA	NA	NA	NA	NA	NA	NA	NA	0.227921153	0.289414381	NA	0.181680523
E78,M32	NA	NA	NA	NA	NA	NA	NA	NA	NA	0.25	0.208514414	NA	NA	NA	NA	0.102062073
G47,N40	NA	NA	NA	NA	NA	NA	NA	NA	NA	NA	NA	NA	0.558620388	0.182574186	NA	0.321822602
H35,H90	NA	NA	NA	NA	NA	NA	NA	NA	NA	NA	0.267261242	NA	NA	0.338061702	NA	0.139572632
H35,J47	NA	NA	NA	NA	NA	NA	NA	NA	NA	NA	NA	NA	NA	0.377964473	0.316227766	0.15430335
H90,I70	NA	NA	NA	NA	NA	NA	NA	NA	NA	NA	0.267261242	NA	NA	0.209529089	NA	0.126068226
I07,I34	NA	NA	NA	NA	NA	NA	NA	NA	0.474341649	NA	NA	NA	NA	NA	0.284747399	0.171436346
I10,J43	NA	NA	NA	NA	NA	NA	NA	NA	NA	NA	NA	NA	0.263624865	NA	0.25	0.177413105
I15,N25	NA	NA	NA	NA	NA	NA	NA	NA	1	NA	NA	NA	0.516397779	NA	NA	0.389249472
I27,K75	NA	NA	NA	NA	NA	NA	NA	NA	NA	0.363803438	NA	NA	NA	NA	0.267261242	0.160256616
I34,I49	NA	NA	NA	NA	NA	NA	NA	NA	NA	NA	0.341565026	NA	NA	0.365819657	NA	0.309045502
I44,I77	NA	NA	NA	NA	NA	NA	NA	NA	NA	NA	NA	NA	0.1786474	0.223606798	NA	0.121450198
I45,K21	NA	NA	NA	NA	NA	NA	NA	NA	NA	NA	NA	NA	NA	0.204124145	0.40824829	0.101962548
I65,M31	NA	NA	NA	NA	NA	NA	NA	NA	1	0.707106781	NA	NA	NA	NA	NA	0.223606798
J84,K21	NA	NA	NA	NA	NA	NA	NA	NA	NA	NA	0.666666667	NA	NA	NA	0.40824829	0.136082763
B18,I69	NA	NA	NA	NA	NA	NA	NA	NA	NA	NA	NA	NA	NA	0.23570226	NA	0.102418311
B18,K29	NA	NA	NA	NA	NA	NA	NA	NA	NA	NA	NA	NA	NA	0.25	NA	0.159900537
C04,C77	NA	NA	NA	NA	NA	NA	NA	NA	NA	NA	NA	NA	1	NA	NA	0.489897949
C04,I10	NA	NA	NA	NA	NA	NA	NA	NA	NA	NA	NA	NA	0.284747399	NA	NA	0.140257375
C04,I51	NA	NA	NA	NA	NA	NA	NA	NA	NA	NA	NA	NA	0.197334259	NA	NA	0.098095804
C04,J32	NA	NA	NA	NA	NA	NA	NA	NA	NA	NA	NA	NA	0.774596669	NA	NA	0.577350269
C04,J43	NA	NA	NA	NA	NA	NA	NA	NA	NA	NA	NA	NA	0.9258201	NA	NA	0.632455532
C04,N40	NA	NA	NA	NA	NA	NA	NA	NA	NA	NA	NA	NA	0.426401433	NA	NA	0.313625024
C18,C78	NA	NA	NA	NA	NA	NA	NA	NA	NA	NA	NA	NA	0.783349452	NA	NA	0.605405515
C18,I48	NA	NA	NA	NA	NA	NA	NA	NA	NA	NA	NA	NA	0.317820863	NA	NA	0.16147947
C18,K76	NA	NA	NA	NA	NA	NA	NA	NA	NA	NA	NA	NA	0.395819547	NA	NA	0.179676872
C67,N40	NA	NA	NA	NA	NA	NA	NA	NA	NA	NA	NA	NA	NA	0.204124145	0.377964473	NA
C77,I10	NA	NA	NA	NA	NA	NA	NA	NA	NA	NA	NA	NA	0.284747399	NA	NA	0.1374236
C77,I50	NA	NA	NA	NA	NA	NA	NA	NA	NA	NA	NA	NA	NA	0.087537622	NA	0.062705971
C77,I71	NA	NA	NA	NA	NA	NA	NA	NA	NA	NA	NA	NA	NA	0.577350269	NA	0.266666667
C77,J32	NA	NA	NA	NA	NA	NA	NA	NA	NA	NA	NA	NA	0.774596669	NA	NA	0.282842712
C77,J43	NA	NA	NA	NA	NA	NA	NA	NA	NA	NA	NA	NA	0.9258201	NA	NA	0.309838668
C77,K21	NA	NA	NA	NA	NA	NA	NA	NA	NA	NA	NA	NA	NA	0.333333333	NA	0.153960072
C77,N40	NA	NA	NA	NA	NA	NA	NA	NA	NA	NA	NA	NA	0.426401433	NA	NA	0.204859008
C78,I48	NA	NA	NA	NA	NA	NA	NA	NA	NA	NA	NA	NA	0.273861279	NA	NA	0.1412097
C78,K76	NA	NA	NA	NA	NA	NA	NA	NA	NA	NA	NA	NA	0.378968364	NA	NA	0.174580963
C79,I48	NA	NA	NA	NA	NA	NA	NA	NA	NA	NA	NA	NA	0.3	NA	NA	0.137231162
C79,I71	NA	NA	NA	NA	NA	NA	NA	NA	NA	NA	NA	NA	NA	0.816496581	NA	0.314269681
C79,K21	NA	NA	NA	NA	NA	NA	NA	NA	NA	NA	NA	NA	NA	0.471404521	NA	0.181443685
C79,K76	NA	NA	NA	NA	NA	NA	NA	NA	NA	NA	NA	NA	0.415139044	NA	NA	0.1696622
D47,I10	NA	NA	NA	NA	NA	NA	NA	NA	NA	NA	NA	NA	NA	0.183597018	NA	0.129853097
D47,I25	NA	NA	NA	NA	NA	NA	NA	NA	NA	NA	NA	NA	NA	0.231455025	NA	0.130721746
D47,I70	NA	NA	NA	NA	NA	NA	NA	NA	NA	NA	NA	NA	NA	0.180333927	NA	0.094820931
D47,K76	NA	NA	NA	NA	NA	NA	NA	NA	NA	NA	NA	NA	NA	0.277350098	NA	0.108825912
D68,E72	NA	NA	NA	NA	NA	NA	NA	NA	NA	0.353553391	NA	NA	NA	0.204124145	NA	NA
D68,I42	NA	NA	NA	NA	NA	NA	NA	NA	NA	NA	0.096673649	NA	NA	NA	NA	0.10278366
D68,I63	NA	NA	NA	NA	NA	NA	NA	NA	NA	0.288675135	NA	NA	NA	NA	NA	0.132842233
D69,K74	NA	NA	NA	NA	NA	NA	NA	NA	NA	NA	0.707106781	NA	NA	NA	NA	0.214834462
E02,E04	NA	NA	NA	NA	NA	NA	NA	NA	NA	NA	0.353553391	NA	NA	NA	NA	0.126322788
E02,I65	NA	NA	NA	NA	NA	NA	NA	NA	NA	NA	NA	NA	0.267261242	NA	NA	0.097849211
E02,I77	NA	NA	NA	NA	NA	NA	NA	NA	NA	NA	NA	NA	0.327326835	NA	NA	0.093295562
E03,E77	NA	NA	NA	NA	NA	NA	NA	NA	NA	0.353553391	NA	NA	NA	NA	NA	0.126773138
E03,J47	NA	NA	NA	NA	NA	NA	NA	NA	NA	NA	NA	NA	NA	0.474341649	NA	0.188982237
E04,M81	NA	NA	NA	NA	NA	NA	NA	NA	NA	NA	NA	0.707106781	NA	NA	NA	0.231455025
E05,I42	NA	NA	NA	NA	NA	NA	NA	NA	NA	NA	NA	NA	NA	0.113776025	NA	0.092587476
E05,K76	NA	NA	NA	NA	NA	NA	NA	NA	NA	NA	NA	NA	NA	0.326860225	NA	0.111513377
E11,H90	NA	NA	NA	NA	NA	NA	NA	NA	NA	NA	NA	NA	NA	0.261711961	NA	0.118771137
E11,I44	NA	NA	NA	NA	NA	NA	NA	NA	NA	NA	0.370624658	NA	NA	NA	NA	0.2511108
E11,I51	NA	NA	NA	NA	NA	NA	NA	NA	NA	NA	NA	NA	NA	0.248126736	NA	0.261872655
E11,N04	NA	NA	NA	NA	NA	NA	NA	NA	NA	NA	NA	NA	NA	0.165521178	NA	0.16609096
E11,N40	NA	NA	NA	NA	NA	NA	NA	NA	NA	NA	NA	NA	0.424958446	NA	NA	0.218556858
E16,I44	NA	NA	NA	NA	NA	NA	NA	NA	NA	NA	0.3086067	NA	0.168430384	NA	NA	NA
E22,H35	NA	NA	NA	NA	NA	NA	NA	NA	NA	NA	NA	0.759256602	NA	NA	NA	0.325669474
E22,I10	NA	NA	NA	NA	NA	NA	NA	NA	NA	NA	0.288675135	0.445850829	NA	NA	NA	NA
E22,I50	NA	NA	NA	NA	NA	NA	NA	NA	NA	NA	NA	NA	0.323669437	NA	NA	0.220576553
E22,K76	NA	NA	NA	NA	NA	NA	NA	NA	NA	0.277350098	NA	0.286079416	NA	NA	NA	NA
E22,N40	NA	NA	NA	NA	NA	NA	NA	NA	NA	NA	NA	NA	0.742269619	NA	NA	0.405348004
E72,I65	NA	NA	NA	NA	NA	NA	NA	NA	NA	NA	NA	NA	NA	0.353553391	NA	0.182574186
E77,Q24	NA	NA	NA	NA	NA	NA	NA	NA	NA	NA	0.3	NA	NA	NA	NA	0.111803399
E78,K74	NA	NA	NA	NA	NA	NA	NA	NA	NA	NA	0.361157559	NA	NA	NA	NA	0.121340668
E78,N40	NA	NA	NA	NA	NA	NA	NA	NA	NA	NA	NA	NA	0.35708382	NA	NA	0.200057625
E85,I45	NA	NA	NA	NA	NA	NA	NA	NA	NA	NA	NA	NA	NA	NA	0.316227766	0.115285744
H25,I69	NA	NA	NA	NA	NA	NA	NA	NA	NA	NA	NA	NA	NA	0.272165527	NA	0.120096115
H26,J43	NA	NA	NA	NA	NA	NA	NA	NA	NA	NA	NA	NA	NA	0.223606798	0.333333333	NA
H35,I25	NA	NA	NA	NA	NA	NA	NA	NA	NA	NA	NA	0.459619408	NA	NA	NA	0.23481449
H35,N04	NA	NA	NA	NA	NA	NA	NA	NA	NA	NA	NA	NA	NA	NA	0.25819889	0.146385011
H90,K21	NA	NA	NA	NA	NA	NA	NA	NA	NA	NA	NA	NA	NA	0.25819889	NA	0.174077656
I07,I51	NA	NA	NA	NA	NA	NA	NA	NA	NA	NA	NA	NA	NA	NA	0.244948974	0.133285951
I07,K76	NA	NA	NA	NA	NA	NA	NA	NA	NA	NA	NA	NA	NA	NA	0.353553391	0.119784581
I10,I42	NA	NA	NA	NA	NA	NA	NA	NA	NA	NA	NA	0.584103134	0.476725835	NA	NA	NA
I10,I49	NA	NA	NA	NA	NA	NA	NA	NA	NA	NA	NA	NA	NA	0.244293878	NA	0.217167289
I10,J47	NA	NA	NA	NA	NA	NA	NA	NA	NA	NA	NA	NA	NA	0.211999576	NA	0.114519667
I25,I74	NA	NA	NA	NA	NA	NA	NA	NA	NA	NA	NA	NA	0.195698422	0.200445931	NA	NA
I25,N04	NA	NA	NA	NA	NA	NA	NA	NA	NA	NA	NA	NA	NA	NA	0.23570226	0.131243592
I26,I34	NA	NA	NA	NA	NA	NA	NA	NA	NA	NA	NA	NA	NA	0.255550626	NA	0.149872662
I26,K71	NA	NA	NA	NA	NA	NA	NA	NA	NA	NA	0.577350269	NA	NA	NA	NA	0.125988158
I27,I42	NA	NA	NA	NA	NA	NA	NA	NA	NA	NA	NA	NA	0.368740923	NA	0.371695971	NA
I27,J44	NA	NA	NA	NA	NA	NA	NA	NA	NA	NA	NA	NA	NA	0.261861468	NA	0.134915704
I27,K74	NA	NA	NA	NA	NA	NA	NA	NA	NA	0.34299717	NA	NA	NA	NA	NA	0.103941344
I35,M10	NA	NA	NA	NA	NA	NA	NA	NA	NA	NA	NA	NA	0.333333333	NA	NA	0.114950122
I42,I77	NA	NA	NA	NA	NA	NA	NA	NA	NA	NA	NA	NA	NA	0.113776025	NA	0.11815246
I42,M81	NA	NA	NA	NA	NA	NA	NA	NA	NA	NA	NA	NA	NA	NA	0.093658581	0.078412207
I44,M47	NA	NA	NA	NA	NA	NA	NA	NA	NA	NA	NA	NA	0.195698422	NA	NA	0.108505128
I44,N18	NA	NA	NA	NA	NA	NA	NA	NA	NA	NA	NA	NA	NA	0.27774603	NA	0.227436197
I45,M35	NA	NA	NA	NA	NA	NA	NA	NA	NA	NA	NA	NA	NA	NA	0.474341649	0.110207754
I45,M81	NA	NA	NA	NA	NA	NA	NA	NA	NA	NA	NA	NA	NA	NA	0.353553391	0.141598465
I46,I48	NA	NA	NA	NA	NA	NA	NA	NA	0.447213595	NA	NA	0.252645576	NA	NA	NA	NA
I47,I71	NA	NA	NA	NA	NA	NA	NA	NA	NA	NA	NA	NA	NA	0.34299717	NA	0.133014481
I48,K75	NA	NA	NA	NA	NA	NA	NA	NA	NA	NA	NA	0.252645576	NA	NA	0.21821789	NA
I48,N40	NA	NA	NA	NA	NA	NA	NA	NA	NA	NA	NA	NA	0.385337318	NA	NA	0.231092456
I49,M41	NA	NA	NA	NA	NA	NA	NA	NA	0.455842306	NA	NA	NA	NA	NA	NA	0.111340443
I50,J43	NA	NA	NA	NA	NA	NA	NA	NA	NA	NA	NA	NA	NA	0.06780635	NA	0.044973923
I50,K29	NA	NA	NA	NA	NA	NA	NA	NA	NA	NA	NA	NA	NA	0.107211253	NA	0.069673301
I51,I63	NA	NA	NA	NA	NA	NA	NA	NA	NA	NA	NA	NA	NA	0.280449078	NA	0.166705153
I51,J43	NA	NA	NA	NA	NA	NA	NA	NA	NA	NA	NA	NA	0.219235229	NA	NA	0.124082468
I63,N18	NA	NA	NA	NA	NA	NA	NA	NA	NA	0.471404521	NA	NA	NA	NA	NA	0.120060045
I69,I70	NA	NA	NA	NA	NA	NA	NA	NA	NA	NA	NA	NA	NA	0.208231683	NA	0.160687067
I69,K29	NA	NA	NA	NA	NA	NA	NA	NA	NA	NA	NA	NA	NA	0.23570226	NA	0.120096115
I69,K71	NA	NA	NA	NA	NA	NA	NA	NA	NA	NA	NA	NA	NA	NA	0.248069469	0.092450033
I71,K21	NA	NA	NA	NA	NA	NA	NA	NA	NA	NA	NA	NA	NA	0.577350269	NA	0.25660012
J32,J43	NA	NA	NA	NA	NA	NA	NA	NA	NA	NA	NA	NA	0.717137166	NA	NA	0.365148372
J32,N40	NA	NA	NA	NA	NA	NA	NA	NA	NA	NA	NA	NA	0.33028913	NA	NA	0.181071492
J43,N04	NA	NA	NA	NA	NA	NA	NA	NA	NA	NA	NA	NA	NA	0.316227766	0.333333333	NA
J44,J84	NA	NA	NA	NA	NA	NA	NA	NA	NA	NA	NA	NA	NA	NA	0.5	0.141421356
J44,K71	NA	NA	NA	NA	NA	NA	NA	NA	NA	NA	NA	NA	NA	0.273861279	NA	0.115470054
J44,M35	NA	NA	NA	NA	NA	NA	NA	NA	NA	NA	NA	NA	NA	NA	0.316227766	0.166410059
M81,Q24	NA	NA	NA	NA	NA	NA	NA	NA	NA	NA	NA	NA	NA	NA	0.229415734	0.133630621
N04,N25	NA	NA	NA	NA	NA	NA	NA	NA	NA	NA	NA	NA	NA	NA	0.40824829	0.286038777
B18,B90	NA	NA	NA	NA	NA	NA	NA	NA	NA	NA	NA	NA	NA	NA	0.316227766	NA
B18,D68	NA	NA	NA	NA	NA	NA	NA	NA	NA	NA	NA	NA	NA	0.204124145	NA	NA
B18,E05	NA	NA	NA	NA	NA	NA	NA	NA	NA	NA	NA	0.4	NA	NA	NA	NA
B18,E11	NA	NA	NA	NA	NA	NA	NA	NA	NA	NA	NA	NA	NA	NA	NA	0.125975815
B18,F32	NA	NA	NA	NA	NA	NA	NA	NA	NA	NA	NA	NA	NA	0.204124145	NA	NA
B18,G71	NA	NA	NA	NA	NA	NA	NA	NA	NA	0.353553391	NA	NA	NA	NA	NA	NA
B18,H26	NA	NA	NA	NA	NA	NA	NA	NA	NA	NA	NA	NA	NA	0.176776695	NA	NA
B18,I10	NA	NA	NA	NA	NA	NA	NA	NA	NA	NA	NA	NA	0.207950098	NA	NA	NA
B18,I27	NA	NA	NA	NA	NA	NA	NA	NA	NA	0.34299717	NA	NA	NA	NA	NA	NA
B18,I36	NA	NA	NA	NA	NA	NA	NA	NA	NA	0.40824829	NA	NA	NA	NA	NA	NA
B18,I42	NA	NA	NA	NA	NA	NA	NA	NA	NA	NA	NA	NA	NA	0.147799392	NA	NA
B18,I44	NA	NA	NA	NA	NA	NA	NA	NA	NA	NA	NA	NA	NA	0.193649167	NA	NA
B18,J43	NA	NA	NA	NA	NA	NA	NA	NA	NA	NA	NA	NA	NA	0.158113883	NA	NA
B18,K21	NA	NA	NA	NA	NA	NA	NA	NA	NA	NA	NA	NA	NA	0.204124145	NA	NA
B18,K71	NA	NA	NA	NA	NA	NA	NA	NA	NA	NA	NA	0.4	NA	NA	NA	NA
B18,K75	NA	NA	NA	NA	NA	NA	NA	NA	NA	NA	NA	0.516397779	NA	NA	NA	NA
B18,M10	NA	NA	NA	NA	NA	NA	NA	NA	NA	NA	NA	0.316227766	NA	NA	NA	NA
B90,H26	NA	NA	NA	NA	NA	NA	NA	NA	NA	NA	NA	NA	NA	NA	0.25819889	NA
B90,I10	NA	NA	NA	NA	NA	NA	NA	NA	NA	NA	NA	NA	NA	NA	0.25819889	NA
B90,I69	NA	NA	NA	NA	NA	NA	NA	NA	NA	NA	NA	NA	NA	NA	0.248069469	NA
B90,M17	NA	NA	NA	NA	NA	NA	NA	NA	NA	NA	NA	NA	NA	NA	0.316227766	NA
B90,N32	NA	NA	NA	NA	NA	NA	NA	NA	NA	NA	NA	NA	NA	NA	0.316227766	NA
C18,C77	NA	NA	NA	NA	NA	NA	NA	NA	NA	NA	NA	NA	NA	0.40824829	NA	NA
C20,E11	NA	NA	NA	NA	NA	NA	NA	NA	NA	NA	NA	NA	NA	0.165521178	NA	NA
C20,I25	NA	NA	NA	NA	NA	NA	NA	NA	NA	NA	NA	NA	NA	0.188982237	NA	NA
C20,I48	NA	NA	NA	NA	NA	NA	NA	NA	NA	NA	NA	NA	NA	0.171498585	NA	NA
C20,J44	NA	NA	NA	NA	NA	NA	NA	NA	NA	NA	NA	NA	NA	0.365148372	NA	NA
C20,N40	NA	NA	NA	NA	NA	NA	NA	NA	NA	NA	NA	NA	NA	0.40824829	NA	NA
C22,E02	NA	NA	NA	NA	NA	NA	NA	NA	1	NA	NA	NA	NA	NA	NA	NA
C22,E83	NA	NA	NA	NA	NA	NA	NA	NA	0.707106781	NA	NA	NA	NA	NA	NA	NA
C22,N92	NA	NA	NA	NA	NA	NA	NA	NA	1	NA	NA	NA	NA	NA	NA	NA
C24,C77	NA	NA	NA	NA	NA	NA	NA	NA	NA	NA	NA	NA	NA	0.204124145	NA	NA
C24,E78	NA	NA	NA	NA	NA	NA	NA	NA	NA	NA	NA	NA	NA	0.175411604	NA	NA
C24,I70	NA	NA	NA	NA	NA	NA	NA	NA	NA	NA	NA	NA	NA	0.220863052	NA	NA
C24,K76	NA	NA	NA	NA	NA	NA	NA	NA	NA	NA	NA	NA	NA	0.226455407	NA	NA
C24,K83	NA	NA	NA	NA	NA	NA	NA	NA	NA	NA	NA	NA	NA	0.707106781	NA	NA
C24,N19	NA	NA	NA	NA	NA	NA	NA	NA	NA	NA	NA	NA	NA	0.534522484	NA	NA
C32,I10	NA	NA	NA	NA	NA	NA	NA	NA	NA	NA	NA	NA	NA	0.183597018	NA	NA
C32,K21	NA	NA	NA	NA	NA	NA	NA	NA	NA	NA	NA	NA	NA	0.166666667	NA	NA
C34,I47	NA	NA	NA	NA	NA	NA	NA	NA	NA	NA	NA	NA	NA	0.280056017	NA	NA
C34,I49	NA	NA	NA	NA	NA	NA	NA	NA	NA	NA	NA	NA	NA	0.209083349	NA	NA
C34,I50	NA	NA	NA	NA	NA	NA	NA	NA	NA	NA	NA	NA	NA	0.030949223	NA	NA
C34,I71	NA	NA	NA	NA	NA	NA	NA	NA	NA	NA	NA	NA	NA	0.816496581	NA	NA
C34,K21	NA	NA	NA	NA	NA	NA	NA	NA	NA	NA	NA	NA	NA	0.471404521	NA	NA
C34,K70	NA	NA	NA	NA	NA	NA	NA	NA	NA	NA	NA	NA	NA	0.204124145	NA	NA
C50,C77	NA	NA	NA	NA	NA	NA	NA	NA	NA	NA	NA	0.816496581	NA	NA	NA	NA
C50,I27	NA	NA	NA	NA	NA	NA	NA	NA	NA	NA	NA	0.365148372	NA	NA	NA	NA
C53,Q24	NA	NA	NA	NA	NA	NA	NA	NA	NA	NA	0.316227766	NA	NA	NA	NA	NA
C54,I10	NA	NA	NA	NA	NA	NA	NA	NA	NA	NA	NA	0.185695338	NA	NA	NA	NA
C54,M51	NA	NA	NA	NA	NA	NA	NA	NA	NA	NA	NA	0.816496581	NA	NA	NA	NA
C54,N19	NA	NA	NA	NA	NA	NA	NA	NA	NA	NA	NA	0.577350269	NA	NA	NA	NA
C61,I26	NA	NA	NA	NA	NA	NA	NA	NA	NA	NA	NA	NA	NA	NA	0.25819889	NA
C61,J43	NA	NA	NA	NA	NA	NA	NA	NA	NA	NA	NA	NA	NA	NA	0.333333333	NA
C61,N40	NA	NA	NA	NA	NA	NA	NA	NA	NA	NA	NA	NA	NA	NA	0.3086067	NA
C67,I48	NA	NA	NA	NA	NA	NA	NA	NA	NA	NA	NA	NA	NA	0.171498585	NA	NA
C67,I63	NA	NA	NA	NA	NA	NA	NA	NA	NA	NA	NA	NA	NA	NA	0.353553391	NA
C67,J44	NA	NA	NA	NA	NA	NA	NA	NA	NA	NA	NA	NA	NA	NA	0.25	NA
C67,K26	NA	NA	NA	NA	NA	NA	NA	NA	NA	NA	NA	NA	NA	NA	0.5	NA
C67,K76	NA	NA	NA	NA	NA	NA	NA	NA	NA	NA	NA	NA	NA	NA	0.288675135	NA
C73,E11	NA	NA	NA	NA	NA	NA	NA	NA	NA	0.5	NA	NA	NA	NA	NA	NA
C73,E66	NA	NA	NA	NA	NA	NA	NA	NA	NA	0.426401433	NA	NA	NA	NA	NA	NA
C76,N80	NA	NA	NA	NA	NA	NA	NA	NA	NA	NA	NA	0.866025404	NA	NA	NA	NA
C77,I27	NA	NA	NA	NA	NA	NA	NA	NA	NA	NA	NA	0.298142397	NA	NA	NA	NA
C77,I51	NA	NA	NA	NA	NA	NA	NA	NA	NA	NA	NA	NA	0.197334259	NA	NA	NA
C79,D47	NA	NA	NA	NA	NA	NA	NA	NA	NA	NA	NA	NA	NA	NA	0.707106781	NA
C79,E72	NA	NA	NA	NA	NA	NA	NA	NA	NA	NA	NA	NA	NA	NA	0.353553391	NA
C79,I47	NA	NA	NA	NA	NA	NA	NA	NA	NA	NA	NA	NA	NA	0.280056017	NA	NA
C79,I49	NA	NA	NA	NA	NA	NA	NA	NA	NA	NA	NA	NA	NA	0.209083349	NA	NA
C79,I50	NA	NA	NA	NA	NA	NA	NA	NA	NA	NA	NA	NA	NA	0.030949223	NA	NA
C80,C90	NA	NA	NA	NA	NA	NA	NA	NA	NA	NA	NA	NA	NA	NA	0.5	NA
C80,I67	NA	NA	NA	NA	NA	NA	NA	NA	NA	NA	NA	NA	NA	NA	0.670820393	NA
C80,I70	NA	NA	NA	NA	NA	NA	NA	NA	NA	NA	NA	NA	NA	NA	0.265165043	NA
C80,J84	NA	NA	NA	NA	NA	NA	NA	NA	NA	NA	NA	NA	NA	NA	0.353553391	NA
C80,K71	NA	NA	NA	NA	NA	NA	NA	NA	NA	NA	NA	NA	NA	NA	0.447213595	NA
C85,I25	NA	NA	NA	NA	NA	NA	NA	NA	NA	NA	NA	NA	NA	NA	0.23570226	NA
C85,I67	NA	NA	NA	NA	NA	NA	NA	NA	NA	NA	NA	NA	NA	NA	0.774596669	NA
C85,I70	NA	NA	NA	NA	NA	NA	NA	NA	NA	NA	NA	NA	NA	NA	0.306186218	NA
C85,K71	NA	NA	NA	NA	NA	NA	NA	NA	NA	NA	NA	NA	NA	NA	0.516397779	NA
C88,I25	NA	NA	NA	NA	NA	NA	NA	NA	NA	NA	NA	NA	NA	NA	0.23570226	NA
C88,I67	NA	NA	NA	NA	NA	NA	NA	NA	NA	NA	NA	NA	NA	NA	0.774596669	NA
C88,I70	NA	NA	NA	NA	NA	NA	NA	NA	NA	NA	NA	NA	NA	NA	0.306186218	NA
C88,K71	NA	NA	NA	NA	NA	NA	NA	NA	NA	NA	NA	NA	NA	NA	0.516397779	NA
C90,J44	NA	NA	NA	NA	NA	NA	NA	NA	NA	NA	NA	NA	NA	NA	0.353553391	NA
C90,J84	NA	NA	NA	NA	NA	NA	NA	NA	NA	NA	NA	NA	NA	NA	0.707106781	NA
C90,K76	NA	NA	NA	NA	NA	NA	NA	NA	NA	NA	NA	NA	NA	NA	0.204124145	NA
C91,M41	NA	NA	NA	NA	NA	NA	NA	NA	0.534522484	NA	NA	NA	NA	NA	NA	NA
D45,G47	NA	NA	NA	NA	NA	NA	NA	NA	NA	NA	NA	NA	0.168430384	NA	NA	NA
D45,I10	NA	NA	NA	NA	NA	NA	NA	NA	NA	NA	NA	NA	0.201346817	NA	NA	NA
D45,I27	NA	NA	NA	NA	NA	NA	NA	NA	NA	NA	NA	NA	0.25819889	NA	NA	NA
D45,I48	NA	NA	NA	NA	NA	NA	NA	NA	NA	NA	NA	NA	0.182574186	NA	NA	NA
D45,I51	NA	NA	NA	NA	NA	NA	NA	NA	NA	NA	NA	NA	0.167443672	NA	NA	NA
D45,N40	NA	NA	NA	NA	NA	NA	NA	NA	NA	NA	NA	NA	0.201007563	NA	NA	NA
D45,Q24	NA	NA	NA	NA	NA	NA	NA	NA	NA	NA	NA	NA	0.306186218	NA	NA	NA
D47,F41	NA	NA	NA	NA	NA	NA	NA	NA	NA	NA	0.5	NA	NA	NA	NA	NA
D47,H25	NA	NA	NA	NA	NA	NA	NA	NA	NA	NA	NA	NA	NA	0.471404521	NA	NA
D47,H35	NA	NA	NA	NA	NA	NA	NA	NA	NA	NA	NA	NA	NA	0.43643578	NA	NA
D47,I26	NA	NA	NA	NA	NA	NA	NA	NA	NA	NA	0.353553391	NA	NA	NA	NA	NA
D47,J84	NA	NA	NA	NA	NA	NA	NA	NA	NA	NA	NA	NA	NA	0.384900179	NA	NA
D50,E77	NA	NA	NA	NA	NA	NA	NA	NA	NA	NA	NA	NA	NA	NA	0.5	NA
D61,I45	NA	NA	NA	NA	NA	NA	NA	NA	NA	NA	NA	NA	NA	0.204124145	NA	NA
D61,I47	NA	NA	NA	NA	NA	NA	NA	NA	NA	NA	NA	NA	NA	0.198029509	NA	NA
D61,I49	NA	NA	NA	NA	NA	NA	NA	NA	NA	NA	NA	NA	NA	0.221766381	NA	NA
D61,I51	NA	NA	NA	NA	NA	NA	NA	NA	NA	NA	NA	NA	NA	0.183597018	NA	NA
D65,H90	NA	NA	NA	NA	NA	NA	NA	NA	NA	NA	NA	NA	NA	0.4	NA	NA
D65,I26	NA	NA	NA	NA	NA	NA	NA	NA	NA	NA	NA	NA	NA	0.6	NA	NA
D65,I34	NA	NA	NA	NA	NA	NA	NA	NA	NA	NA	NA	NA	NA	0.191662969	NA	NA
D65,I45	NA	NA	NA	NA	NA	NA	NA	NA	NA	NA	NA	NA	NA	0.158113883	NA	NA
D65,I46	NA	NA	NA	NA	NA	NA	NA	NA	NA	NA	NA	NA	NA	NA	0.5	NA
D65,I49	NA	NA	NA	NA	NA	NA	NA	NA	NA	NA	NA	NA	NA	0.286299167	NA	NA
D65,I71	NA	NA	NA	NA	NA	NA	NA	NA	NA	NA	NA	NA	NA	NA	0.5	NA
D65,I77	NA	NA	NA	NA	NA	NA	NA	NA	NA	NA	NA	NA	NA	NA	0.5	NA
D65,K21	NA	NA	NA	NA	NA	NA	NA	NA	NA	NA	NA	NA	NA	0.25819889	NA	NA
D65,K55	NA	NA	NA	NA	NA	NA	NA	NA	NA	NA	NA	NA	NA	0.516397779	NA	NA
D65,K76	NA	NA	NA	NA	NA	NA	NA	NA	NA	NA	NA	NA	NA	0.214834462	NA	NA
D68,D69	NA	NA	NA	NA	NA	NA	NA	NA	NA	NA	NA	NA	NA	NA	NA	0.187867287
D68,D72	NA	NA	NA	NA	NA	NA	NA	NA	NA	NA	0.288675135	NA	NA	NA	NA	NA
D68,E77	NA	NA	NA	NA	NA	NA	NA	NA	NA	NA	0.223606798	NA	NA	NA	NA	NA
D68,E85	NA	NA	NA	NA	NA	NA	NA	NA	NA	NA	NA	NA	NA	0.160128154	NA	NA
D68,F32	NA	NA	NA	NA	NA	NA	NA	NA	NA	NA	NA	NA	NA	0.333333333	NA	NA
D68,I47	NA	NA	NA	NA	NA	NA	NA	NA	NA	NA	NA	0.19245009	NA	NA	NA	NA
D68,I77	NA	NA	NA	NA	NA	NA	NA	NA	NA	NA	0.288675135	NA	NA	NA	NA	NA
D68,K29	NA	NA	NA	NA	NA	NA	NA	NA	NA	NA	NA	NA	NA	0.204124145	NA	NA
D68,M32	NA	NA	NA	NA	NA	NA	NA	NA	NA	0.353553391	NA	NA	NA	NA	NA	NA
D69,D70	NA	NA	NA	NA	NA	NA	NA	NA	NA	NA	0.471404521	NA	NA	NA	NA	NA
D69,E03	NA	NA	NA	NA	NA	NA	NA	NA	0.707106781	NA	NA	NA	NA	NA	NA	NA
D69,E11	NA	NA	NA	NA	NA	NA	NA	NA	NA	NA	0.33968311	NA	NA	NA	NA	NA
D69,E78	NA	NA	NA	NA	NA	NA	NA	NA	NA	NA	0.255376959	NA	NA	NA	NA	NA
D69,I27	NA	NA	NA	NA	NA	NA	NA	NA	NA	NA	NA	NA	NA	0.195180015	NA	NA
D69,I48	NA	NA	NA	NA	NA	NA	NA	NA	NA	NA	0.29329423	NA	NA	NA	NA	NA
D69,I49	NA	NA	NA	NA	NA	NA	NA	NA	0.426401433	NA	NA	NA	NA	NA	NA	NA
D69,I63	NA	NA	NA	NA	NA	NA	NA	NA	NA	NA	NA	NA	NA	0.21821789	NA	NA
D69,I69	NA	NA	NA	NA	NA	NA	NA	NA	NA	NA	0.23570226	NA	NA	NA	NA	NA
D70,F41	NA	NA	NA	NA	NA	NA	NA	NA	NA	NA	0.40824829	NA	NA	NA	NA	NA
D70,I27	NA	NA	NA	NA	NA	NA	NA	NA	NA	NA	0.320256308	NA	NA	NA	NA	NA
D70,I34	NA	NA	NA	NA	NA	NA	NA	NA	NA	NA	0.251976315	NA	NA	NA	NA	NA
D70,I36	NA	NA	NA	NA	NA	NA	NA	NA	NA	NA	0.288675135	NA	NA	NA	NA	NA
D70,I69	NA	NA	NA	NA	NA	NA	NA	NA	NA	NA	0.333333333	NA	NA	NA	NA	NA
D70,K29	NA	NA	NA	NA	NA	NA	NA	NA	NA	NA	0.40824829	NA	NA	NA	NA	NA
D72,D84	NA	NA	NA	NA	NA	NA	NA	NA	1	NA	NA	NA	NA	NA	NA	NA
D72,I27	NA	NA	NA	NA	NA	NA	NA	NA	NA	NA	0.320256308	NA	NA	NA	NA	NA
D72,I42	NA	NA	NA	NA	NA	NA	NA	NA	NA	NA	0.055814557	NA	NA	NA	NA	NA
D72,J47	NA	NA	NA	NA	NA	NA	NA	NA	1	NA	NA	NA	NA	NA	NA	NA
D72,K76	NA	NA	NA	NA	NA	NA	NA	NA	NA	NA	0.23570226	NA	NA	NA	NA	NA
D72,Q24	NA	NA	NA	NA	NA	NA	NA	NA	NA	NA	0.25819889	NA	NA	NA	NA	NA
D76,I47	NA	NA	NA	NA	NA	NA	NA	NA	NA	NA	0.229415734	NA	NA	NA	NA	NA
D84,J47	NA	NA	NA	NA	NA	NA	NA	NA	1	NA	NA	NA	NA	NA	NA	NA
E02,E78	NA	NA	NA	NA	NA	NA	NA	NA	NA	NA	NA	NA	0.335029697	NA	NA	NA
E02,E83	NA	NA	NA	NA	NA	NA	NA	NA	0.707106781	NA	NA	NA	NA	NA	NA	NA
E02,G47	NA	NA	NA	NA	NA	NA	NA	NA	NA	NA	NA	NA	NA	0.190692518	NA	NA
E02,H26	NA	NA	NA	NA	NA	NA	NA	NA	NA	NA	NA	NA	NA	NA	0.21821789	NA
E02,I27	NA	NA	NA	NA	NA	NA	NA	NA	NA	NA	NA	NA	NA	NA	0.357142857	NA
E02,I42	NA	NA	NA	NA	NA	NA	NA	NA	NA	NA	NA	NA	NA	NA	0.141598465	NA
E02,I50	NA	NA	NA	NA	NA	NA	NA	NA	NA	NA	NA	NA	NA	NA	NA	0.223583701
E02,I70	NA	NA	NA	NA	NA	NA	NA	NA	NA	NA	NA	NA	0.229174624	NA	NA	NA
E02,J30	NA	NA	NA	NA	NA	NA	NA	NA	NA	NA	NA	NA	NA	NA	0.534522484	NA
E02,J47	NA	NA	NA	NA	NA	NA	NA	NA	NA	NA	NA	NA	NA	0.301511345	NA	NA
E02,K76	NA	NA	NA	NA	NA	NA	NA	NA	NA	NA	NA	NA	NA	NA	NA	0.146994286
E02,M81	NA	NA	NA	NA	NA	NA	NA	NA	NA	NA	NA	NA	NA	NA	0.377964473	NA
E02,N92	NA	NA	NA	NA	NA	NA	NA	NA	1	NA	NA	NA	NA	NA	NA	NA
E03,E78	NA	NA	NA	NA	NA	NA	NA	NA	NA	NA	NA	NA	NA	0.274562589	NA	NA
E03,E83	NA	NA	NA	NA	NA	NA	NA	NA	NA	0.5	NA	NA	NA	NA	NA	NA
E03,E89	NA	NA	NA	NA	NA	NA	NA	NA	NA	NA	NA	NA	NA	0.447213595	NA	NA
E03,H25	NA	NA	NA	NA	NA	NA	NA	NA	NA	NA	NA	NA	NA	0.25819889	NA	NA
E03,H35	NA	NA	NA	NA	NA	NA	NA	NA	NA	NA	NA	NA	NA	0.239045722	NA	NA
E03,H90	NA	NA	NA	NA	NA	NA	NA	NA	NA	NA	NA	NA	NA	0.282842712	NA	NA
E03,I36	NA	NA	NA	NA	NA	NA	NA	NA	NA	NA	NA	NA	0.212132034	NA	NA	NA
E03,I45	NA	NA	NA	NA	NA	NA	NA	NA	NA	NA	NA	0.226455407	NA	NA	NA	NA
E03,I69	NA	NA	NA	NA	NA	NA	NA	NA	NA	NA	NA	NA	NA	0.210818511	NA	NA
E03,K90	NA	NA	NA	NA	NA	NA	NA	NA	NA	0.5	NA	NA	NA	NA	NA	NA
E03,M50	NA	NA	NA	NA	NA	NA	NA	NA	NA	NA	NA	NA	NA	0.547722558	NA	NA
E03,M51	NA	NA	NA	NA	NA	NA	NA	NA	NA	NA	NA	NA	NA	0.365148372	NA	NA
E03,N05	NA	NA	NA	NA	NA	NA	NA	NA	NA	0.353553391	NA	NA	NA	NA	NA	NA
E03,N18	NA	NA	NA	NA	NA	NA	NA	NA	NA	NA	NA	NA	NA	0.213808994	NA	NA
E03,N91	NA	NA	NA	NA	NA	NA	NA	NA	NA	0.5	NA	NA	NA	NA	NA	NA
E03,Q21	NA	NA	NA	NA	NA	NA	NA	NA	NA	0.5	NA	NA	NA	NA	NA	NA
E03,Q23	NA	NA	NA	NA	NA	NA	NA	NA	NA	1	NA	NA	NA	NA	NA	NA
E03,Q24	NA	NA	NA	NA	NA	NA	NA	NA	NA	0.34299717	NA	NA	NA	NA	NA	NA
E04,E05	NA	NA	NA	NA	NA	NA	NA	NA	NA	NA	NA	NA	NA	0.471404521	NA	NA
E04,E24	NA	NA	NA	NA	NA	NA	NA	NA	NA	NA	0.40824829	NA	NA	NA	NA	NA
E04,I08	NA	NA	NA	NA	NA	NA	NA	NA	NA	NA	NA	NA	NA	0.577350269	NA	NA
E04,I27	NA	NA	NA	NA	NA	NA	NA	NA	NA	NA	NA	NA	NA	0.195180015	NA	NA
E04,I48	NA	NA	NA	NA	NA	NA	NA	NA	NA	NA	0.254000254	NA	NA	NA	NA	NA
E04,M06	NA	NA	NA	NA	NA	NA	NA	NA	NA	NA	NA	0.816496581	NA	NA	NA	NA
E04,Q68	NA	NA	NA	NA	NA	NA	NA	NA	1	NA	NA	NA	NA	NA	NA	NA
E05,E22	NA	NA	NA	NA	NA	NA	NA	NA	NA	NA	NA	0.216930458	NA	NA	NA	NA
E05,E23	NA	NA	NA	NA	NA	NA	NA	NA	NA	NA	NA	0.632455532	NA	NA	NA	NA
E05,E27	NA	NA	NA	NA	NA	NA	NA	NA	NA	NA	NA	0.632455532	NA	NA	NA	NA
E05,E78	NA	NA	NA	NA	NA	NA	NA	NA	NA	NA	NA	NA	NA	0.30382181	NA	NA
E05,I08	NA	NA	NA	NA	NA	NA	NA	NA	NA	NA	NA	NA	NA	0.40824829	NA	NA
E05,I26	NA	NA	NA	NA	NA	NA	NA	NA	NA	NA	NA	NA	NA	0.182574186	NA	NA
E05,I77	NA	NA	NA	NA	NA	NA	NA	NA	NA	NA	NA	NA	NA	0.333333333	NA	NA
E05,J32	NA	NA	NA	NA	NA	NA	NA	NA	NA	NA	NA	0.516397779	NA	NA	NA	NA
E05,K71	NA	NA	NA	NA	NA	NA	NA	NA	NA	NA	NA	0.4	NA	NA	NA	NA
E05,K75	NA	NA	NA	NA	NA	NA	NA	NA	NA	NA	NA	0.516397779	NA	NA	NA	NA
E06,I26	NA	NA	NA	NA	NA	NA	NA	NA	NA	NA	0.577350269	NA	NA	NA	NA	NA
E06,I49	NA	NA	NA	NA	NA	NA	NA	NA	NA	NA	0.387298335	NA	NA	NA	NA	NA
E06,K71	NA	NA	NA	NA	NA	NA	NA	NA	NA	NA	0.666666667	NA	NA	NA	NA	NA
E06,M31	NA	NA	NA	NA	NA	NA	NA	NA	NA	NA	1	NA	NA	NA	NA	NA
E10,E78	NA	NA	NA	NA	NA	NA	NA	NA	NA	0.25	NA	NA	NA	NA	NA	NA
E10,K21	NA	NA	NA	NA	NA	NA	NA	NA	NA	0.5	NA	NA	NA	NA	NA	NA
E11,E23	NA	NA	NA	NA	NA	NA	NA	NA	NA	NA	NA	0.242535625	NA	NA	NA	NA
E11,E27	NA	NA	NA	NA	NA	NA	NA	NA	NA	NA	NA	0.242535625	NA	NA	NA	NA
E11,E55	NA	NA	NA	NA	NA	NA	NA	NA	NA	NA	NA	0.242535625	NA	NA	NA	NA
E11,E85	NA	NA	NA	NA	NA	NA	NA	NA	NA	NA	NA	NA	NA	0.259690989	NA	NA
E11,E89	NA	NA	NA	NA	NA	NA	NA	NA	NA	NA	NA	NA	NA	0.165521178	NA	NA
E11,H26	NA	NA	NA	NA	NA	NA	NA	NA	NA	NA	NA	NA	NA	NA	NA	0.12456822
E11,I08	NA	NA	NA	NA	NA	NA	NA	NA	NA	NA	NA	NA	NA	0.234082294	NA	NA
E11,I12	NA	NA	NA	NA	NA	NA	NA	NA	NA	NA	NA	NA	0.237289499	NA	NA	NA
E11,I15	NA	NA	NA	NA	NA	NA	NA	NA	NA	NA	NA	0.198029509	NA	NA	NA	NA
E11,I26	NA	NA	NA	NA	NA	NA	NA	NA	NA	NA	NA	NA	NA	NA	0.244948974	NA
E11,I42	NA	NA	NA	NA	NA	NA	NA	NA	NA	NA	NA	NA	NA	NA	NA	0.470851411
E11,J32	NA	NA	NA	NA	NA	NA	NA	NA	NA	NA	NA	0.198029509	NA	NA	NA	NA
E11,J44	NA	NA	NA	NA	NA	NA	NA	NA	NA	NA	NA	NA	NA	0.271979048	NA	NA
E11,K74	NA	NA	NA	NA	NA	NA	NA	NA	NA	NA	0.480384461	NA	NA	NA	NA	NA
E11,M51	NA	NA	NA	NA	NA	NA	NA	NA	NA	NA	NA	NA	NA	0.202721214	NA	NA
E13,E24	NA	NA	NA	NA	NA	NA	NA	NA	NA	NA	0.40824829	NA	NA	NA	NA	NA
E13,H35	NA	NA	NA	NA	NA	NA	NA	NA	NA	NA	0.267261242	NA	NA	NA	NA	NA
E13,K71	NA	NA	NA	NA	NA	NA	NA	NA	NA	NA	0.40824829	NA	NA	NA	NA	NA
E16,H25	NA	NA	NA	NA	NA	NA	NA	NA	NA	NA	NA	NA	NA	NA	0.384900179	NA
E16,J45	NA	NA	NA	NA	NA	NA	NA	NA	NA	NA	NA	NA	NA	NA	0.288675135	NA
E16,M81	NA	NA	NA	NA	NA	NA	NA	NA	NA	NA	NA	NA	NA	NA	0.288675135	NA
E21,E83	NA	NA	NA	NA	NA	NA	NA	NA	0.707106781	NA	NA	NA	NA	NA	NA	NA
E21,G93	NA	NA	NA	NA	NA	NA	NA	NA	1	NA	NA	NA	NA	NA	NA	NA
E21,I46	NA	NA	NA	NA	NA	NA	NA	NA	1	NA	NA	NA	NA	NA	NA	NA
E21,I48	NA	NA	NA	NA	NA	NA	NA	NA	0.447213595	NA	NA	NA	NA	NA	NA	NA
E21,I70	NA	NA	NA	NA	NA	NA	NA	NA	NA	NA	0.267261242	NA	NA	NA	NA	NA
E21,N94	NA	NA	NA	NA	NA	NA	NA	NA	1	NA	NA	NA	NA	NA	NA	NA
E22,E27	NA	NA	NA	NA	NA	NA	NA	NA	NA	NA	NA	0.34299717	NA	NA	NA	NA
E22,I15	NA	NA	NA	NA	NA	NA	NA	NA	NA	NA	NA	NA	0.190692518	NA	NA	NA
E22,I25	NA	NA	NA	NA	NA	NA	NA	NA	NA	NA	NA	0.383482494	NA	NA	NA	NA
E22,I42	NA	NA	NA	NA	NA	NA	NA	NA	NA	NA	NA	NA	NA	NA	NA	0.216237756
E22,I48	NA	NA	NA	NA	NA	NA	NA	NA	NA	NA	NA	NA	0.404519917	NA	NA	NA
E22,I51	NA	NA	NA	NA	NA	NA	NA	NA	NA	NA	NA	0.370479287	NA	NA	NA	NA
E22,I69	NA	NA	NA	NA	NA	NA	NA	NA	NA	0.577350269	NA	NA	NA	NA	NA	NA
E22,K29	NA	NA	NA	NA	NA	NA	NA	NA	NA	NA	0.353553391	NA	NA	NA	NA	NA
E22,M10	NA	NA	NA	NA	NA	NA	NA	NA	NA	0.577350269	NA	NA	NA	NA	NA	NA
E23,E27	NA	NA	NA	NA	NA	NA	NA	NA	NA	NA	NA	1	NA	NA	NA	NA
E23,J32	NA	NA	NA	NA	NA	NA	NA	NA	NA	NA	NA	0.816496581	NA	NA	NA	NA
E24,E78	NA	NA	NA	NA	NA	NA	NA	NA	NA	NA	0.240771706	NA	NA	NA	NA	NA
E24,I15	NA	NA	NA	NA	NA	NA	NA	NA	NA	NA	0.666666667	NA	NA	NA	NA	NA
E27,I10	NA	NA	NA	NA	NA	NA	NA	NA	NA	NA	0.272165527	NA	NA	NA	NA	NA
E27,J32	NA	NA	NA	NA	NA	NA	NA	NA	NA	NA	NA	0.816496581	NA	NA	NA	NA
E27,M10	NA	NA	NA	NA	NA	NA	NA	NA	NA	NA	0.223606798	NA	NA	NA	NA	NA
E55,E66	NA	NA	NA	NA	NA	NA	NA	NA	NA	NA	NA	0.730296743	NA	NA	NA	NA
E55,E78	NA	NA	NA	NA	NA	NA	NA	NA	NA	NA	NA	0.441726104	NA	NA	NA	NA
E55,G47	NA	NA	NA	NA	NA	NA	NA	NA	NA	NA	NA	0.525225731	NA	NA	NA	NA
E55,I10	NA	NA	NA	NA	NA	NA	NA	NA	NA	NA	NA	0.371390676	NA	NA	NA	NA
E55,I25	NA	NA	NA	NA	NA	NA	NA	NA	NA	NA	NA	0.447213595	NA	NA	NA	NA
E55,I51	NA	NA	NA	NA	NA	NA	NA	NA	NA	NA	NA	0.3086067	NA	NA	NA	NA
E55,K76	NA	NA	NA	NA	NA	NA	NA	NA	NA	NA	NA	0.417028828	NA	NA	NA	NA
E55,Q78	NA	NA	NA	NA	NA	NA	NA	NA	1	NA	NA	NA	NA	NA	NA	NA
E66,I26	NA	NA	NA	NA	NA	NA	NA	NA	0.707106781	NA	NA	NA	NA	NA	NA	NA
E66,I48	NA	NA	NA	NA	NA	NA	NA	NA	NA	NA	NA	NA	NA	NA	NA	0.033614632
E72,I26	NA	NA	NA	NA	NA	NA	NA	NA	1	NA	NA	NA	NA	NA	NA	NA
E72,I44	NA	NA	NA	NA	NA	NA	NA	NA	NA	0.447213595	NA	NA	NA	NA	NA	NA
E72,I48	NA	NA	NA	NA	NA	NA	NA	NA	NA	0.40824829	NA	NA	NA	NA	NA	NA
E72,I49	NA	NA	NA	NA	NA	NA	NA	NA	NA	0.333333333	NA	NA	NA	NA	NA	NA
E72,K70	NA	NA	NA	NA	NA	NA	NA	NA	NA	NA	NA	NA	NA	0.176776695	NA	NA
E72,K74	NA	NA	NA	NA	NA	NA	NA	NA	NA	NA	NA	NA	NA	0.176776695	NA	NA
E72,M10	NA	NA	NA	NA	NA	NA	NA	NA	NA	NA	NA	NA	NA	0.158113883	NA	NA
E74,I47	NA	NA	NA	NA	NA	NA	NA	NA	0.447213595	NA	NA	NA	NA	NA	NA	NA
E77,E83	NA	NA	NA	NA	NA	NA	NA	NA	NA	0.707106781	NA	NA	NA	NA	NA	NA
E77,G93	NA	NA	NA	NA	NA	NA	NA	NA	NA	NA	0.316227766	NA	NA	NA	NA	NA
E77,I34	NA	NA	NA	NA	NA	NA	NA	NA	NA	NA	0.292770022	NA	NA	NA	NA	NA
E77,I35	NA	NA	NA	NA	NA	NA	NA	NA	NA	0.353553391	NA	NA	NA	NA	NA	NA
E77,I63	NA	NA	NA	NA	NA	NA	NA	NA	NA	NA	NA	NA	NA	NA	0.25	NA
E77,K76	NA	NA	NA	NA	NA	NA	NA	NA	NA	NA	0.273861279	NA	NA	NA	NA	NA
E77,K90	NA	NA	NA	NA	NA	NA	NA	NA	NA	0.707106781	NA	NA	NA	NA	NA	NA
E77,M10	NA	NA	NA	NA	NA	NA	NA	NA	NA	NA	0.282842712	NA	NA	NA	NA	NA
E77,N91	NA	NA	NA	NA	NA	NA	NA	NA	NA	0.353553391	NA	NA	NA	NA	NA	NA
E77,Q23	NA	NA	NA	NA	NA	NA	NA	NA	NA	0.353553391	NA	NA	NA	NA	NA	NA
E78,E89	NA	NA	NA	NA	NA	NA	NA	NA	NA	NA	NA	NA	NA	0.175411604	NA	NA
E78,H25	NA	NA	NA	NA	NA	NA	NA	NA	NA	NA	NA	NA	NA	0.202547873	NA	NA
E78,H90	NA	NA	NA	NA	NA	NA	NA	NA	NA	NA	NA	NA	NA	0.221880078	NA	NA
E78,I12	NA	NA	NA	NA	NA	NA	NA	NA	NA	NA	NA	NA	0.232621053	NA	NA	NA
E78,I15	NA	NA	NA	NA	NA	NA	NA	NA	NA	NA	0.240771706	NA	NA	NA	NA	NA
E78,I26	NA	NA	NA	NA	NA	NA	NA	NA	0.577350269	NA	NA	NA	NA	NA	NA	NA
E78,I34	NA	NA	NA	NA	NA	NA	NA	NA	NA	NA	NA	0.081559087	NA	NA	NA	NA
E78,I35	NA	NA	NA	NA	NA	NA	NA	NA	NA	NA	NA	NA	NA	NA	NA	0.037688918
E78,I36	NA	NA	NA	NA	NA	NA	NA	NA	NA	NA	NA	NA	NA	NA	NA	0.111219565
E78,I44	NA	NA	NA	NA	NA	NA	NA	NA	NA	NA	NA	NA	NA	NA	NA	0.23905036
E78,I51	NA	NA	NA	NA	NA	NA	NA	NA	NA	0.452910814	NA	NA	NA	NA	NA	NA
E78,I74	NA	NA	NA	NA	NA	NA	NA	NA	NA	NA	NA	NA	0.203858877	NA	NA	NA
E78,J43	NA	NA	NA	NA	NA	NA	NA	NA	NA	NA	NA	NA	NA	NA	0.277350098	NA
E78,J47	NA	NA	NA	NA	NA	NA	NA	NA	NA	NA	NA	NA	NA	0.186052102	NA	NA
E78,J84	NA	NA	NA	NA	NA	NA	NA	NA	0.40824829	NA	NA	NA	NA	NA	NA	NA
E78,K71	NA	NA	NA	NA	NA	NA	NA	NA	0.577350269	NA	NA	NA	NA	NA	NA	NA
E78,K83	NA	NA	NA	NA	NA	NA	NA	NA	NA	NA	NA	NA	NA	0.248069469	NA	NA
E78,K90	NA	NA	NA	NA	NA	NA	NA	NA	0.577350269	NA	NA	NA	NA	NA	NA	NA
E78,M10	NA	NA	NA	NA	NA	NA	NA	NA	NA	NA	NA	NA	0.230283093	NA	NA	NA
E78,M17	NA	NA	NA	NA	NA	NA	NA	NA	NA	NA	NA	NA	NA	NA	0.226455407	NA
E78,M50	NA	NA	NA	NA	NA	NA	NA	NA	NA	NA	NA	NA	NA	0.214834462	NA	NA
E78,N04	NA	NA	NA	NA	NA	NA	NA	NA	NA	NA	NA	NA	NA	NA	0.277350098	NA
E78,N32	NA	NA	NA	NA	NA	NA	NA	NA	NA	NA	NA	NA	NA	NA	0.226455407	NA
E78,Q21	NA	NA	NA	NA	NA	NA	NA	NA	0.40824829	NA	NA	NA	NA	NA	NA	NA
E78,Q24	NA	NA	NA	NA	NA	NA	NA	NA	NA	NA	NA	0.299667221	NA	NA	NA	NA
E83,G93	NA	NA	NA	NA	NA	NA	NA	NA	0.707106781	NA	NA	NA	NA	NA	NA	NA
E83,I10	NA	NA	NA	NA	NA	NA	NA	NA	NA	0.25	NA	NA	NA	NA	NA	NA
E83,I35	NA	NA	NA	NA	NA	NA	NA	NA	NA	0.5	NA	NA	NA	NA	NA	NA
E83,I46	NA	NA	NA	NA	NA	NA	NA	NA	0.707106781	NA	NA	NA	NA	NA	NA	NA
E83,I70	NA	NA	NA	NA	NA	NA	NA	NA	NA	0.288675135	NA	NA	NA	NA	NA	NA
E83,I77	NA	NA	NA	NA	NA	NA	NA	NA	NA	0.353553391	NA	NA	NA	NA	NA	NA
E83,K90	NA	NA	NA	NA	NA	NA	NA	NA	NA	0.5	NA	NA	NA	NA	NA	NA
E83,N91	NA	NA	NA	NA	NA	NA	NA	NA	NA	0.5	NA	NA	NA	NA	NA	NA
E83,N92	NA	NA	NA	NA	NA	NA	NA	NA	0.707106781	NA	NA	NA	NA	NA	NA	NA
E83,N94	NA	NA	NA	NA	NA	NA	NA	NA	0.707106781	NA	NA	NA	NA	NA	NA	NA
E83,Q23	NA	NA	NA	NA	NA	NA	NA	NA	NA	0.5	NA	NA	NA	NA	NA	NA
E85,H40	NA	NA	NA	NA	NA	NA	NA	NA	NA	NA	NA	NA	NA	NA	0.447213595	NA
E85,I51	NA	NA	NA	NA	NA	NA	NA	NA	NA	NA	NA	NA	NA	NA	NA	0.066925106
E85,K21	NA	NA	NA	NA	NA	NA	NA	NA	NA	NA	NA	NA	NA	NA	0.25819889	NA
E85,N04	NA	NA	NA	NA	NA	NA	NA	NA	NA	NA	NA	NA	NA	NA	0.516397779	NA
E89,H25	NA	NA	NA	NA	NA	NA	NA	NA	NA	NA	NA	NA	NA	0.577350269	NA	NA
E89,H35	NA	NA	NA	NA	NA	NA	NA	NA	NA	NA	NA	NA	NA	0.534522484	NA	NA
E89,H90	NA	NA	NA	NA	NA	NA	NA	NA	NA	NA	NA	NA	NA	0.632455532	NA	NA
E89,I48	NA	NA	NA	NA	NA	NA	NA	NA	NA	NA	NA	NA	NA	0.171498585	NA	NA
E89,I69	NA	NA	NA	NA	NA	NA	NA	NA	NA	NA	NA	NA	NA	0.471404521	NA	NA
E89,J47	NA	NA	NA	NA	NA	NA	NA	NA	NA	NA	NA	NA	NA	0.707106781	NA	NA
E89,M50	NA	NA	NA	NA	NA	NA	NA	NA	NA	NA	NA	NA	NA	0.816496581	NA	NA
E89,M51	NA	NA	NA	NA	NA	NA	NA	NA	NA	NA	NA	NA	NA	0.40824829	NA	NA
F32,K29	NA	NA	NA	NA	NA	NA	NA	NA	NA	NA	NA	NA	NA	0.204124145	NA	NA
F32,N40	NA	NA	NA	NA	NA	NA	NA	NA	NA	NA	NA	NA	NA	0.166666667	NA	NA
F41,I26	NA	NA	NA	NA	NA	NA	NA	NA	NA	NA	0.353553391	NA	NA	NA	NA	NA
F41,I36	NA	NA	NA	NA	NA	NA	NA	NA	NA	NA	NA	0.21821789	NA	NA	NA	NA
F41,K29	NA	NA	NA	NA	NA	NA	NA	NA	NA	NA	0.5	NA	NA	NA	NA	NA
F41,N18	NA	NA	NA	NA	NA	NA	NA	NA	NA	NA	NA	0.196116135	NA	NA	NA	NA
G45,I26	NA	NA	NA	NA	NA	NA	NA	NA	NA	NA	NA	NA	NA	NA	0.316227766	NA
G45,I44	NA	NA	NA	NA	NA	NA	NA	NA	NA	NA	NA	NA	NA	NA	0.254000254	NA
G45,I65	NA	NA	NA	NA	NA	NA	NA	NA	NA	NA	NA	NA	NA	NA	0.707106781	NA
G45,I70	NA	NA	NA	NA	NA	NA	NA	NA	NA	NA	NA	NA	NA	NA	0.25	NA
G45,J44	NA	NA	NA	NA	NA	NA	NA	NA	NA	NA	NA	NA	NA	NA	0.25	NA
G45,J45	NA	NA	NA	NA	NA	NA	NA	NA	NA	NA	NA	NA	NA	NA	0.353553391	NA
G47,I12	NA	NA	NA	NA	NA	NA	NA	NA	NA	NA	NA	NA	0.297745667	NA	NA	NA
G47,I25	NA	NA	NA	NA	NA	NA	NA	NA	NA	NA	NA	0.411054154	NA	NA	NA	NA
G47,I35	NA	NA	NA	NA	NA	NA	NA	NA	NA	0.25	NA	NA	NA	NA	NA	NA
G47,I48	NA	NA	NA	NA	NA	NA	NA	NA	NA	NA	NA	NA	0.399763523	NA	NA	NA
G47,I49	NA	NA	NA	NA	NA	NA	NA	NA	NA	NA	NA	0.058001479	NA	NA	NA	NA
G47,I63	NA	NA	NA	NA	NA	NA	NA	NA	NA	NA	NA	NA	NA	0.239045722	NA	NA
G47,I74	NA	NA	NA	NA	NA	NA	NA	NA	NA	NA	NA	NA	0.195698422	NA	NA	NA
G47,J31	NA	NA	NA	NA	NA	NA	NA	NA	NA	NA	NA	NA	NA	NA	NA	0.109617614
G47,J42	NA	NA	NA	NA	NA	NA	NA	NA	NA	NA	NA	NA	NA	NA	0.223606798	NA
G47,J44	NA	NA	NA	NA	NA	NA	NA	NA	NA	NA	NA	NA	NA	NA	0.316227766	NA
G47,K29	NA	NA	NA	NA	NA	NA	NA	NA	NA	NA	0.25	NA	NA	NA	NA	NA
G47,K70	NA	NA	NA	NA	NA	NA	NA	NA	NA	NA	NA	NA	NA	0.158113883	NA	NA
G47,K74	NA	NA	NA	NA	NA	NA	NA	NA	NA	NA	NA	NA	NA	0.158113883	NA	NA
G71,I07	NA	NA	NA	NA	NA	NA	NA	NA	0.447213595	NA	NA	NA	NA	NA	NA	NA
G71,I34	NA	NA	NA	NA	NA	NA	NA	NA	0.424264069	NA	NA	NA	NA	NA	NA	NA
G71,I44	NA	NA	NA	NA	NA	NA	NA	NA	NA	0.316227766	NA	NA	NA	NA	NA	NA
G71,I63	NA	NA	NA	NA	NA	NA	NA	NA	0.447213595	NA	NA	NA	NA	NA	NA	NA
G71,K90	NA	NA	NA	NA	NA	NA	NA	NA	0.447213595	NA	NA	NA	NA	NA	NA	NA
G71,M41	NA	NA	NA	NA	NA	NA	NA	NA	NA	NA	NA	NA	NA	NA	NA	0.25
G71,Q21	NA	NA	NA	NA	NA	NA	NA	NA	NA	0.353553391	NA	NA	NA	NA	NA	NA
G82,I45	NA	NA	NA	NA	NA	NA	NA	NA	0.5	NA	NA	NA	NA	NA	NA	NA
G93,I46	NA	NA	NA	NA	NA	NA	NA	NA	1	NA	NA	NA	NA	NA	NA	NA
G93,I48	NA	NA	NA	NA	NA	NA	NA	NA	0.447213595	NA	NA	NA	NA	NA	NA	NA
G93,N94	NA	NA	NA	NA	NA	NA	NA	NA	1	NA	NA	NA	NA	NA	NA	NA
G95,Q06	NA	NA	NA	NA	NA	NA	NA	NA	1	NA	NA	NA	NA	NA	NA	NA
G95,Q63	NA	NA	NA	NA	NA	NA	NA	NA	1	NA	NA	NA	NA	NA	NA	NA
G95,Q76	NA	NA	NA	NA	NA	NA	NA	NA	0.707106781	NA	NA	NA	NA	NA	NA	NA
H25,H40	NA	NA	NA	NA	NA	NA	NA	NA	NA	NA	NA	NA	NA	NA	0.333333333	NA
H25,H90	NA	NA	NA	NA	NA	NA	NA	NA	NA	NA	NA	NA	NA	0.365148372	NA	NA
H25,I05	NA	NA	NA	NA	NA	NA	NA	NA	NA	NA	NA	NA	NA	NA	0.471404521	NA
H25,I35	NA	NA	NA	NA	NA	NA	NA	NA	NA	NA	NA	NA	NA	NA	0.23570226	NA
H25,I50	NA	NA	NA	NA	NA	NA	NA	NA	NA	NA	NA	NA	NA	NA	0.132671625	NA
H25,J47	NA	NA	NA	NA	NA	NA	NA	NA	NA	NA	NA	NA	NA	0.40824829	NA	NA
H25,J84	NA	NA	NA	NA	NA	NA	NA	NA	NA	NA	NA	NA	NA	0.272165527	NA	NA
H25,M50	NA	NA	NA	NA	NA	NA	NA	NA	NA	NA	NA	NA	NA	0.471404521	NA	NA
H25,M51	NA	NA	NA	NA	NA	NA	NA	NA	NA	NA	NA	NA	NA	0.23570226	NA	NA
H26,I10	NA	NA	NA	NA	NA	NA	NA	NA	NA	NA	NA	NA	NA	NA	NA	0.108642895
H26,I49	NA	NA	NA	NA	NA	NA	NA	NA	NA	NA	NA	NA	NA	NA	0.306186218	NA
H26,J47	NA	NA	NA	NA	NA	NA	NA	NA	NA	NA	NA	NA	NA	NA	0.40824829	NA
H26,K29	NA	NA	NA	NA	NA	NA	NA	NA	NA	NA	NA	NA	NA	NA	0.40824829	NA
H26,M17	NA	NA	NA	NA	NA	NA	NA	NA	NA	NA	NA	NA	NA	NA	0.40824829	NA
H26,N04	NA	NA	NA	NA	NA	NA	NA	NA	NA	NA	NA	NA	NA	NA	0.333333333	NA
H26,N19	NA	NA	NA	NA	NA	NA	NA	NA	NA	NA	NA	NA	NA	0.188982237	NA	NA
H26,N25	NA	NA	NA	NA	NA	NA	NA	NA	NA	NA	NA	NA	NA	NA	0.40824829	NA
H35,I48	NA	NA	NA	NA	NA	NA	NA	NA	NA	NA	NA	NA	NA	NA	NA	0.044919442
H35,I49	NA	NA	NA	NA	NA	NA	NA	NA	NA	NA	NA	NA	NA	NA	0.316227766	NA
H35,I51	NA	NA	NA	NA	NA	NA	NA	NA	NA	NA	NA	0.390360029	NA	NA	NA	NA
H35,I74	NA	NA	NA	NA	NA	NA	NA	NA	NA	NA	NA	NA	NA	0.188982237	NA	NA
H35,I77	NA	NA	NA	NA	NA	NA	NA	NA	NA	NA	0.21821789	NA	NA	NA	NA	NA
H35,J43	NA	NA	NA	NA	NA	NA	NA	NA	NA	NA	NA	NA	NA	NA	0.25819889	NA
H35,J84	NA	NA	NA	NA	NA	NA	NA	NA	NA	NA	NA	NA	NA	0.251976315	NA	NA
H35,K29	NA	NA	NA	NA	NA	NA	NA	NA	NA	NA	NA	NA	NA	NA	0.316227766	NA
H35,K71	NA	NA	NA	NA	NA	NA	NA	NA	NA	NA	0.21821789	NA	NA	NA	NA	NA
H35,M10	NA	NA	NA	NA	NA	NA	NA	NA	NA	NA	0.358568583	NA	NA	NA	NA	NA
H35,M35	NA	NA	NA	NA	NA	NA	NA	NA	NA	NA	0.267261242	NA	NA	NA	NA	NA
H35,M41	NA	NA	NA	NA	NA	NA	NA	NA	NA	NA	0.267261242	NA	NA	NA	NA	NA
H35,M50	NA	NA	NA	NA	NA	NA	NA	NA	NA	NA	NA	NA	NA	0.43643578	NA	NA
H35,M51	NA	NA	NA	NA	NA	NA	NA	NA	NA	NA	NA	NA	NA	0.21821789	NA	NA
H35,N25	NA	NA	NA	NA	NA	NA	NA	NA	NA	NA	NA	NA	NA	NA	0.316227766	NA
H40,N04	NA	NA	NA	NA	NA	NA	NA	NA	NA	NA	NA	NA	NA	NA	0.577350269	NA
H90,I26	NA	NA	NA	NA	NA	NA	NA	NA	NA	NA	NA	NA	NA	0.4	NA	NA
H90,I47	NA	NA	NA	NA	NA	NA	NA	NA	NA	NA	NA	NA	NA	NA	NA	0.0962529
H90,I69	NA	NA	NA	NA	NA	NA	NA	NA	NA	NA	NA	NA	NA	0.298142397	NA	NA
H90,J47	NA	NA	NA	NA	NA	NA	NA	NA	NA	NA	NA	NA	NA	0.447213595	NA	NA
H90,K55	NA	NA	NA	NA	NA	NA	NA	NA	NA	NA	NA	NA	NA	0.516397779	NA	NA
H90,M10	NA	NA	NA	NA	NA	NA	NA	NA	NA	NA	0.223606798	NA	NA	NA	NA	NA
H90,M41	NA	NA	NA	NA	NA	NA	NA	NA	NA	NA	0.5	NA	NA	NA	NA	NA
H90,M50	NA	NA	NA	NA	NA	NA	NA	NA	NA	NA	NA	NA	NA	0.516397779	NA	NA
H90,M51	NA	NA	NA	NA	NA	NA	NA	NA	NA	NA	NA	NA	NA	0.25819889	NA	NA
H90,N05	NA	NA	NA	NA	NA	NA	NA	NA	NA	NA	0.40824829	NA	NA	NA	NA	NA
I07,I25	NA	NA	NA	NA	NA	NA	NA	NA	NA	NA	NA	NA	NA	NA	0.23570226	NA
I07,I27	NA	NA	NA	NA	NA	NA	NA	NA	NA	NA	NA	NA	NA	NA	NA	0.103941344
I07,I35	NA	NA	NA	NA	NA	NA	NA	NA	NA	NA	NA	NA	NA	NA	0.204124145	NA
I07,I47	NA	NA	NA	NA	NA	NA	NA	NA	NA	NA	NA	NA	NA	NA	0.33968311	NA
I07,I49	NA	NA	NA	NA	NA	NA	NA	NA	NA	NA	NA	NA	NA	NA	0.306186218	NA
I07,I70	NA	NA	NA	NA	NA	NA	NA	NA	NA	NA	NA	NA	NA	NA	0.306186218	NA
I07,M41	NA	NA	NA	NA	NA	NA	NA	NA	0.377964473	NA	NA	NA	NA	NA	NA	NA
I07,M48	NA	NA	NA	NA	NA	NA	NA	NA	NA	NA	NA	NA	NA	NA	0.577350269	NA
I07,Q76	NA	NA	NA	NA	NA	NA	NA	NA	0.353553391	NA	NA	NA	NA	NA	NA	NA
I08,I27	NA	NA	NA	NA	NA	NA	NA	NA	NA	NA	NA	NA	NA	0.338061702	NA	NA
I08,I36	NA	NA	NA	NA	NA	NA	NA	NA	NA	NA	NA	NA	NA	0.213200716	NA	NA
I08,J43	NA	NA	NA	NA	NA	NA	NA	NA	NA	NA	NA	NA	NA	0.223606798	NA	NA
I08,J44	NA	NA	NA	NA	NA	NA	NA	NA	NA	NA	NA	NA	NA	0.25819889	NA	NA
I08,N04	NA	NA	NA	NA	NA	NA	NA	NA	NA	NA	NA	NA	NA	0.707106781	NA	NA
I10,I12	NA	NA	NA	NA	NA	NA	NA	NA	NA	NA	NA	NA	0.284747399	NA	NA	NA
I10,I35	NA	NA	NA	NA	NA	NA	NA	NA	NA	0.25	NA	NA	NA	NA	NA	NA
I10,I36	NA	NA	NA	NA	NA	NA	NA	NA	NA	NA	NA	NA	NA	NA	NA	0.117983245
I10,J32	NA	NA	NA	NA	NA	NA	NA	NA	NA	NA	NA	NA	0.294085849	NA	NA	NA
I10,K29	NA	NA	NA	NA	NA	NA	NA	NA	NA	NA	NA	NA	0.174371458	NA	NA	NA
I10,M51	NA	NA	NA	NA	NA	NA	NA	NA	NA	NA	NA	NA	NA	0.183597018	NA	NA
I10,N19	NA	NA	NA	NA	NA	NA	NA	NA	NA	NA	NA	NA	NA	NA	NA	0.144499374
I10,Q24	NA	NA	NA	NA	NA	NA	NA	NA	NA	NA	0.043033148	NA	NA	NA	NA	NA
I12,I25	NA	NA	NA	NA	NA	NA	NA	NA	NA	NA	NA	NA	0.357294801	NA	NA	NA
I12,I44	NA	NA	NA	NA	NA	NA	NA	NA	NA	NA	NA	NA	0.297745667	NA	NA	NA
I12,I70	NA	NA	NA	NA	NA	NA	NA	NA	NA	NA	NA	NA	0.420084025	NA	NA	NA
I12,I74	NA	NA	NA	NA	NA	NA	NA	NA	NA	NA	NA	NA	0.547722558	NA	NA	NA
I12,K76	NA	NA	NA	NA	NA	NA	NA	NA	NA	NA	NA	NA	0.297745667	NA	NA	NA
I12,M10	NA	NA	NA	NA	NA	NA	NA	NA	NA	NA	NA	NA	0.589255651	NA	NA	NA
I12,N18	NA	NA	NA	NA	NA	NA	NA	NA	NA	NA	NA	NA	0.454858826	NA	NA	NA
I15,I27	NA	NA	NA	NA	NA	NA	NA	NA	NA	0.280056017	NA	NA	NA	NA	NA	NA
I15,I65	NA	NA	NA	NA	NA	NA	NA	NA	NA	0.40824829	NA	NA	NA	NA	NA	NA
I15,I74	NA	NA	NA	NA	NA	NA	NA	NA	NA	0.40824829	NA	NA	NA	NA	NA	NA
I15,Q61	NA	NA	NA	NA	NA	NA	NA	NA	1	NA	NA	NA	NA	NA	NA	NA
I25,I44	NA	NA	NA	NA	NA	NA	NA	NA	NA	NA	NA	NA	NA	0.317167524	NA	NA
I25,I48	NA	NA	NA	NA	NA	NA	NA	NA	NA	NA	NA	NA	0.138379681	NA	NA	NA
I25,J42	NA	NA	NA	NA	NA	NA	NA	NA	NA	NA	NA	NA	NA	NA	0.272165527	NA
I25,J44	NA	NA	NA	NA	NA	NA	NA	NA	NA	NA	NA	NA	NA	NA	NA	0.138342893
I25,M10	NA	NA	NA	NA	NA	NA	NA	NA	NA	NA	NA	NA	0.294753172	NA	NA	NA
I25,M47	NA	NA	NA	NA	NA	NA	NA	NA	NA	NA	NA	NA	NA	0.188982237	NA	NA
I25,N05	NA	NA	NA	NA	NA	NA	NA	NA	NA	NA	0.333333333	NA	NA	NA	NA	NA
I26,I42	NA	NA	NA	NA	NA	NA	NA	NA	NA	NA	NA	0.088561489	NA	NA	NA	NA
I26,I49	NA	NA	NA	NA	NA	NA	NA	NA	NA	NA	NA	NA	NA	0.229039334	NA	NA
I26,I77	NA	NA	NA	NA	NA	NA	NA	NA	NA	NA	0.288675135	NA	NA	NA	NA	NA
I26,J43	NA	NA	NA	NA	NA	NA	NA	NA	NA	NA	NA	NA	NA	NA	0.25819889	NA
I26,K21	NA	NA	NA	NA	NA	NA	NA	NA	NA	NA	NA	NA	NA	0.25819889	NA	NA
I26,K55	NA	NA	NA	NA	NA	NA	NA	NA	NA	NA	NA	NA	NA	0.516397779	NA	NA
I26,K76	NA	NA	NA	NA	NA	NA	NA	NA	NA	NA	NA	NA	NA	0.214834462	NA	NA
I26,M31	NA	NA	NA	NA	NA	NA	NA	NA	NA	NA	0.577350269	NA	NA	NA	NA	NA
I27,I35	NA	NA	NA	NA	NA	NA	NA	NA	NA	NA	NA	NA	0.215165741	NA	NA	NA
I27,I47	NA	NA	NA	NA	NA	NA	NA	NA	NA	NA	NA	NA	NA	NA	0.481812056	NA
I27,I49	NA	NA	NA	NA	NA	NA	NA	NA	NA	NA	NA	NA	NA	NA	0.434299518	NA
I27,I70	NA	NA	NA	NA	NA	NA	NA	NA	NA	NA	0.314485451	NA	NA	NA	NA	NA
I27,J30	NA	NA	NA	NA	NA	NA	NA	NA	NA	NA	NA	NA	NA	NA	0.267261242	NA
I27,M31	NA	NA	NA	NA	NA	NA	NA	NA	NA	0.363803438	NA	NA	NA	NA	NA	NA
I27,N18	NA	NA	NA	NA	NA	NA	NA	NA	NA	NA	NA	0.28644595	NA	NA	NA	NA
I31,I45	NA	NA	NA	NA	NA	NA	NA	NA	NA	NA	0.447213595	NA	NA	NA	NA	NA
I31,I47	NA	NA	NA	NA	NA	NA	NA	NA	NA	0.25819889	NA	NA	NA	NA	NA	NA
I31,K76	NA	NA	NA	NA	NA	NA	NA	NA	NA	NA	0.204124145	NA	NA	NA	NA	NA
I34,I38	NA	NA	NA	NA	NA	NA	NA	NA	NA	NA	NA	NA	NA	0.24743583	NA	NA
I34,I45	NA	NA	NA	NA	NA	NA	NA	NA	NA	NA	NA	NA	0.250319489	NA	NA	NA
I34,I48	NA	NA	NA	NA	NA	NA	NA	NA	NA	NA	NA	NA	NA	0.138591786	NA	NA
I34,I69	NA	NA	NA	NA	NA	NA	NA	NA	NA	NA	NA	NA	NA	NA	NA	0.03299294
I34,K76	NA	NA	NA	NA	NA	NA	NA	NA	NA	NA	NA	0.07699905	NA	NA	NA	NA
I34,M41	NA	NA	NA	NA	NA	NA	NA	NA	NA	NA	NA	NA	NA	NA	NA	0.118957738
I34,N05	NA	NA	NA	NA	NA	NA	NA	NA	NA	NA	0.251976315	NA	NA	NA	NA	NA
I34,N19	NA	NA	NA	NA	NA	NA	NA	NA	NA	NA	NA	NA	NA	NA	0.232495277	NA
I35,I50	NA	NA	NA	NA	NA	NA	NA	NA	NA	NA	NA	NA	NA	NA	NA	0.220576553
I35,I63	NA	NA	NA	NA	NA	NA	NA	NA	NA	NA	NA	NA	0.21821789	NA	NA	NA
I35,I77	NA	NA	NA	NA	NA	NA	NA	NA	NA	0.353553391	NA	NA	NA	NA	NA	NA
I35,M41	NA	NA	NA	NA	NA	NA	NA	NA	NA	NA	0.40824829	NA	NA	NA	NA	NA
I36,K55	NA	NA	NA	NA	NA	NA	NA	NA	NA	NA	NA	NA	NA	NA	0.25819889	NA
I36,K75	NA	NA	NA	NA	NA	NA	NA	NA	0.577350269	NA	NA	NA	NA	NA	NA	NA
I36,M10	NA	NA	NA	NA	NA	NA	NA	NA	NA	NA	NA	NA	NA	NA	0.346410162	NA
I36,Q21	NA	NA	NA	NA	NA	NA	NA	NA	0.40824829	NA	NA	NA	NA	NA	NA	NA
I38,M10	NA	NA	NA	NA	NA	NA	NA	NA	NA	NA	NA	NA	NA	0.25819889	NA	NA
I42,J43	NA	NA	NA	NA	NA	NA	NA	NA	NA	NA	NA	NA	NA	0.093476543	NA	NA
I42,M32	NA	NA	NA	NA	NA	NA	NA	NA	NA	NA	NA	NA	NA	NA	NA	0.053234056
I42,N25	NA	NA	NA	NA	NA	NA	NA	NA	NA	NA	NA	NA	NA	NA	NA	0.078631911
I42,Q21	NA	NA	NA	NA	NA	NA	NA	NA	NA	NA	NA	NA	NA	NA	NA	0.075284324
I44,I51	NA	NA	NA	NA	NA	NA	NA	NA	NA	NA	NA	0.317553674	NA	NA	NA	NA
I44,I65	NA	NA	NA	NA	NA	NA	NA	NA	NA	NA	NA	NA	0.218797487	NA	NA	NA
I44,I74	NA	NA	NA	NA	NA	NA	NA	NA	NA	NA	NA	NA	0.195698422	NA	NA	NA
I44,J47	NA	NA	NA	NA	NA	NA	NA	NA	NA	NA	NA	NA	NA	0.182574186	NA	NA
I44,M10	NA	NA	NA	NA	NA	NA	NA	NA	NA	NA	NA	NA	0.21053798	NA	NA	NA
I44,N32	NA	NA	NA	NA	NA	NA	NA	NA	NA	NA	NA	NA	NA	NA	0.254000254	NA
I44,N40	NA	NA	NA	NA	NA	NA	NA	NA	NA	NA	NA	NA	NA	NA	NA	0.031258481
I45,I63	NA	NA	NA	NA	NA	NA	NA	NA	0.5	NA	NA	NA	NA	NA	NA	NA
I45,J30	NA	NA	NA	NA	NA	NA	NA	NA	NA	NA	NA	NA	NA	NA	0.5	NA
I45,J45	NA	NA	NA	NA	NA	NA	NA	NA	NA	NA	NA	NA	NA	0.176776695	NA	NA
I45,J47	NA	NA	NA	NA	NA	NA	NA	NA	NA	NA	NA	NA	NA	NA	0.25	NA
I45,J84	NA	NA	NA	NA	NA	NA	NA	NA	NA	NA	NA	NA	NA	NA	0.25	NA
I46,I47	NA	NA	NA	NA	NA	NA	NA	NA	NA	NA	NA	0.222222222	NA	NA	NA	NA
I46,N94	NA	NA	NA	NA	NA	NA	NA	NA	1	NA	NA	NA	NA	NA	NA	NA
I47,I63	NA	NA	NA	NA	NA	NA	NA	NA	NA	NA	NA	0.288675135	NA	NA	NA	NA
I47,J31	NA	NA	NA	NA	NA	NA	NA	NA	NA	NA	NA	NA	0.179605302	NA	NA	NA
I47,K29	NA	NA	NA	NA	NA	NA	NA	NA	NA	NA	0.324442842	NA	NA	NA	NA	NA
I47,K74	NA	NA	NA	NA	NA	NA	NA	NA	NA	0.365148372	NA	NA	NA	NA	NA	NA
I47,K75	NA	NA	NA	NA	NA	NA	NA	NA	0.447213595	NA	NA	NA	NA	NA	NA	NA
I47,M10	NA	NA	NA	NA	NA	NA	NA	NA	NA	NA	NA	NA	NA	NA	0.350823208	NA
I47,M32	NA	NA	NA	NA	NA	NA	NA	NA	NA	NA	NA	NA	NA	NA	0.196116135	NA
I47,M33	NA	NA	NA	NA	NA	NA	NA	NA	NA	0.365148372	NA	NA	NA	NA	NA	NA
I47,M34	NA	NA	NA	NA	NA	NA	NA	NA	0.447213595	NA	NA	NA	NA	NA	NA	NA
I47,M41	NA	NA	NA	NA	NA	NA	NA	NA	NA	NA	NA	NA	NA	NA	NA	0.115193919
I47,M48	NA	NA	NA	NA	NA	NA	NA	NA	NA	NA	NA	NA	NA	NA	0.196116135	NA
I47,Q24	NA	NA	NA	NA	NA	NA	NA	NA	NA	NA	NA	NA	NA	NA	NA	0.199521721
I48,I70	NA	NA	NA	NA	NA	NA	NA	NA	NA	NA	NA	NA	NA	NA	0.109108945	NA
I48,J47	NA	NA	NA	NA	NA	NA	NA	NA	NA	NA	NA	NA	NA	NA	NA	0.116444502
I48,K76	NA	NA	NA	NA	NA	NA	NA	NA	NA	NA	0.476603124	NA	NA	NA	NA	NA
I48,K90	NA	NA	NA	NA	NA	NA	NA	NA	0.447213595	NA	NA	NA	NA	NA	NA	NA
I48,M10	NA	NA	NA	NA	NA	NA	NA	NA	NA	NA	NA	NA	NA	NA	0.276026224	NA
I48,M41	NA	NA	NA	NA	NA	NA	NA	NA	0.507092553	NA	NA	NA	NA	NA	NA	NA
I48,M50	NA	NA	NA	NA	NA	NA	NA	NA	NA	NA	NA	NA	NA	0.210042013	NA	NA
I48,M51	NA	NA	NA	NA	NA	NA	NA	NA	NA	NA	NA	NA	NA	0.210042013	NA	NA
I48,N19	NA	NA	NA	NA	NA	NA	NA	NA	NA	NA	NA	NA	NA	NA	0.21821789	NA
I48,N94	NA	NA	NA	NA	NA	NA	NA	NA	0.447213595	NA	NA	NA	NA	NA	NA	NA
I48,Q24	NA	NA	NA	NA	NA	NA	NA	NA	NA	NA	NA	NA	NA	NA	NA	0.131000065
I49,I65	NA	NA	NA	NA	NA	NA	NA	NA	NA	NA	NA	NA	0.195283366	NA	NA	NA
I49,K21	NA	NA	NA	NA	NA	NA	NA	NA	NA	NA	NA	NA	NA	0.295688508	NA	NA
I49,K71	NA	NA	NA	NA	NA	NA	NA	NA	NA	NA	0.25819889	NA	NA	NA	NA	NA
I49,K75	NA	NA	NA	NA	NA	NA	NA	NA	NA	NA	NA	NA	NA	NA	0.25	NA
I49,M31	NA	NA	NA	NA	NA	NA	NA	NA	NA	NA	0.387298335	NA	NA	NA	NA	NA
I49,Q24	NA	NA	NA	NA	NA	NA	NA	NA	NA	NA	NA	NA	NA	0.05339507	NA	NA
I50,I63	NA	NA	NA	NA	NA	NA	NA	NA	NA	NA	NA	NA	NA	NA	NA	0.184447921
I50,I71	NA	NA	NA	NA	NA	NA	NA	NA	NA	NA	NA	NA	NA	NA	NA	0.046448868
I50,J32	NA	NA	NA	NA	NA	NA	NA	NA	NA	NA	NA	NA	0.087287156	NA	NA	NA
I50,K76	NA	NA	NA	NA	NA	NA	NA	NA	NA	NA	NA	NA	NA	NA	NA	0.418768697
I50,M06	NA	NA	NA	NA	NA	NA	NA	NA	NA	NA	NA	NA	NA	NA	NA	0.034836651
I50,M81	NA	NA	NA	NA	NA	NA	NA	NA	NA	NA	NA	NA	NA	NA	NA	0.055862919
I50,N05	NA	NA	NA	NA	NA	NA	NA	NA	NA	0.063500064	NA	NA	NA	NA	NA	NA
I51,I71	NA	NA	NA	NA	NA	NA	NA	NA	NA	NA	NA	NA	NA	0.211999576	NA	NA
I51,I77	NA	NA	NA	NA	NA	NA	NA	NA	NA	NA	NA	NA	NA	NA	NA	0.04098309
I51,K76	NA	NA	NA	NA	NA	NA	NA	NA	NA	NA	NA	NA	NA	NA	NA	0.352839802
I63,J43	NA	NA	NA	NA	NA	NA	NA	NA	NA	NA	NA	NA	NA	0.169030851	NA	NA
I65,J47	NA	NA	NA	NA	NA	NA	NA	NA	NA	NA	NA	NA	NA	0.166666667	NA	NA
I65,K70	NA	NA	NA	NA	NA	NA	NA	NA	NA	NA	NA	NA	NA	0.333333333	NA	NA
I65,K74	NA	NA	NA	NA	NA	NA	NA	NA	NA	NA	NA	NA	NA	0.166666667	NA	NA
I65,K83	NA	NA	NA	NA	NA	NA	NA	NA	NA	NA	NA	NA	NA	0.166666667	NA	NA
I65,M51	NA	NA	NA	NA	NA	NA	NA	NA	NA	NA	NA	NA	NA	0.19245009	NA	NA
I65,N26	NA	NA	NA	NA	NA	NA	NA	NA	NA	1	NA	NA	NA	NA	NA	NA
I67,I69	NA	NA	NA	NA	NA	NA	NA	NA	NA	NA	NA	NA	NA	NA	0.372104204	NA
I67,I70	NA	NA	NA	NA	NA	NA	NA	NA	NA	NA	NA	NA	NA	NA	0.316227766	NA
I67,I71	NA	NA	NA	NA	NA	NA	NA	NA	NA	NA	NA	NA	NA	NA	0.316227766	NA
I67,K71	NA	NA	NA	NA	NA	NA	NA	NA	NA	NA	NA	NA	NA	NA	0.4	NA
I69,J32	NA	NA	NA	NA	NA	NA	NA	NA	NA	0.40824829	NA	NA	NA	NA	NA	NA
I69,J47	NA	NA	NA	NA	NA	NA	NA	NA	NA	NA	NA	NA	NA	0.333333333	NA	NA
I69,M50	NA	NA	NA	NA	NA	NA	NA	NA	NA	NA	NA	NA	NA	0.384900179	NA	NA
I69,M51	NA	NA	NA	NA	NA	NA	NA	NA	NA	NA	NA	NA	NA	0.19245009	NA	NA
I69,N32	NA	NA	NA	NA	NA	NA	NA	NA	NA	NA	NA	NA	NA	NA	0.39223227	NA
I70,J31	NA	NA	NA	NA	NA	NA	NA	NA	NA	NA	NA	NA	NA	NA	NA	0.094820931
I70,J84	NA	NA	NA	NA	NA	NA	NA	NA	NA	NA	NA	NA	NA	0.208231683	NA	NA
I70,K55	NA	NA	NA	NA	NA	NA	NA	NA	NA	NA	NA	NA	NA	0.180333927	NA	NA
I70,K83	NA	NA	NA	NA	NA	NA	NA	NA	NA	NA	NA	NA	NA	0.234260643	NA	NA
I70,M10	NA	NA	NA	NA	NA	NA	NA	NA	NA	NA	NA	NA	0.247536886	NA	NA	NA
I70,M41	NA	NA	NA	NA	NA	NA	NA	NA	NA	NA	0.267261242	NA	NA	NA	NA	NA
I70,M51	NA	NA	NA	NA	NA	NA	NA	NA	NA	NA	NA	NA	NA	0.27050089	NA	NA
I70,N05	NA	NA	NA	NA	NA	NA	NA	NA	NA	NA	0.21821789	NA	NA	NA	NA	NA
I70,N19	NA	NA	NA	NA	NA	NA	NA	NA	NA	NA	NA	NA	NA	0.236112534	NA	NA
I71,I77	NA	NA	NA	NA	NA	NA	NA	NA	NA	NA	NA	NA	NA	NA	0.5	NA
I74,K76	NA	NA	NA	NA	NA	NA	NA	NA	NA	NA	NA	NA	0.195698422	NA	NA	NA
I74,M51	NA	NA	NA	NA	NA	NA	NA	NA	NA	NA	NA	NA	NA	0.288675135	NA	NA
I74,N26	NA	NA	NA	NA	NA	NA	NA	NA	NA	0.5	NA	NA	NA	NA	NA	NA
I77,K21	NA	NA	NA	NA	NA	NA	NA	NA	NA	0.353553391	NA	NA	NA	NA	NA	NA
I77,K70	NA	NA	NA	NA	NA	NA	NA	NA	NA	NA	NA	NA	NA	0.204124145	NA	NA
I77,K76	NA	NA	NA	NA	NA	NA	NA	NA	NA	NA	NA	NA	0.1786474	NA	NA	NA
J30,K76	NA	NA	NA	NA	NA	NA	NA	NA	NA	NA	NA	NA	NA	NA	0.288675135	NA
J30,M81	NA	NA	NA	NA	NA	NA	NA	NA	NA	NA	NA	NA	NA	NA	0.707106781	NA
J30,N18	NA	NA	NA	NA	NA	NA	NA	NA	NA	NA	NA	NA	NA	NA	0.246182982	NA
J30,Q24	NA	NA	NA	NA	NA	NA	NA	NA	NA	NA	NA	NA	NA	NA	0.324442842	NA
J32,M10	NA	NA	NA	NA	NA	NA	NA	NA	NA	0.40824829	NA	NA	NA	NA	NA	NA
J43,J45	NA	NA	NA	NA	NA	NA	NA	NA	NA	NA	NA	NA	NA	0.223606798	NA	NA
J43,J47	NA	NA	NA	NA	NA	NA	NA	NA	NA	NA	NA	NA	NA	NA	0.40824829	NA
J43,K29	NA	NA	NA	NA	NA	NA	NA	NA	NA	NA	NA	NA	NA	NA	0.40824829	NA
J43,M10	NA	NA	NA	NA	NA	NA	NA	NA	NA	NA	NA	NA	NA	NA	0.25819889	NA
J43,M17	NA	NA	NA	NA	NA	NA	NA	NA	NA	NA	NA	NA	NA	NA	0.40824829	NA
J43,N19	NA	NA	NA	NA	NA	NA	NA	NA	NA	NA	NA	NA	NA	0.169030851	NA	NA
J43,N25	NA	NA	NA	NA	NA	NA	NA	NA	NA	NA	NA	NA	NA	NA	0.40824829	NA
J43,Q24	NA	NA	NA	NA	NA	NA	NA	NA	NA	NA	NA	NA	NA	0.186500962	NA	NA
J44,J45	NA	NA	NA	NA	NA	NA	NA	NA	NA	NA	NA	NA	NA	NA	NA	0.166410059
J44,J47	NA	NA	NA	NA	NA	NA	NA	NA	NA	NA	NA	NA	NA	NA	0.25	NA
J44,K21	NA	NA	NA	NA	NA	NA	NA	NA	NA	NA	NA	NA	NA	NA	0.204124145	NA
J44,M10	NA	NA	NA	NA	NA	NA	NA	NA	NA	NA	NA	NA	NA	0.230940108	NA	NA
J44,M17	NA	NA	NA	NA	NA	NA	NA	NA	NA	NA	NA	NA	NA	NA	0.25	NA
J44,N04	NA	NA	NA	NA	NA	NA	NA	NA	NA	NA	NA	NA	NA	0.365148372	NA	NA
J45,K71	NA	NA	NA	NA	NA	NA	NA	NA	NA	NA	NA	NA	NA	0.353553391	NA	NA
J45,M81	NA	NA	NA	NA	NA	NA	NA	NA	NA	NA	NA	NA	NA	NA	0.25	NA
J45,N19	NA	NA	NA	NA	NA	NA	NA	NA	NA	NA	NA	NA	NA	NA	0.353553391	NA
J45,Q24	NA	NA	NA	NA	NA	NA	NA	NA	NA	NA	NA	NA	NA	0.208514414	NA	NA
J47,J84	NA	NA	NA	NA	NA	NA	NA	NA	NA	NA	NA	NA	NA	NA	0.5	NA
J47,K21	NA	NA	NA	NA	NA	NA	NA	NA	NA	NA	NA	NA	NA	NA	0.40824829	NA
J47,K29	NA	NA	NA	NA	NA	NA	NA	NA	NA	NA	NA	NA	NA	NA	0.5	NA
J47,M17	NA	NA	NA	NA	NA	NA	NA	NA	NA	NA	NA	NA	NA	NA	0.5	NA
J47,M35	NA	NA	NA	NA	NA	NA	NA	NA	NA	NA	NA	NA	NA	NA	0.316227766	NA
J47,M50	NA	NA	NA	NA	NA	NA	NA	NA	NA	NA	NA	NA	NA	0.577350269	NA	NA
J47,M51	NA	NA	NA	NA	NA	NA	NA	NA	NA	NA	NA	NA	NA	0.288675135	NA	NA
J47,N04	NA	NA	NA	NA	NA	NA	NA	NA	NA	NA	NA	NA	NA	NA	0.40824829	NA
J47,N25	NA	NA	NA	NA	NA	NA	NA	NA	NA	NA	NA	NA	NA	NA	0.5	NA
J84,K71	NA	NA	NA	NA	NA	NA	NA	NA	0.707106781	NA	NA	NA	NA	NA	NA	NA
J84,K74	NA	NA	NA	NA	NA	NA	NA	NA	NA	NA	NA	NA	NA	0.166666667	NA	NA
J84,M34	NA	NA	NA	NA	NA	NA	NA	NA	0.707106781	NA	NA	NA	NA	NA	NA	NA
J84,M47	NA	NA	NA	NA	NA	NA	NA	NA	NA	NA	NA	NA	NA	0.23570226	NA	NA
J84,Q21	NA	NA	NA	NA	NA	NA	NA	NA	0.5	NA	NA	NA	NA	NA	NA	NA
K21,K55	NA	NA	NA	NA	NA	NA	NA	NA	NA	NA	NA	NA	NA	0.333333333	NA	NA
K21,L93	NA	NA	NA	NA	NA	NA	NA	NA	NA	NA	0.40824829	NA	NA	NA	NA	NA
K21,M31	NA	NA	NA	NA	NA	NA	NA	NA	NA	0.353553391	NA	NA	NA	NA	NA	NA
K21,M51	NA	NA	NA	NA	NA	NA	NA	NA	NA	NA	NA	NA	NA	0.166666667	NA	NA
K26,M35	NA	NA	NA	NA	NA	NA	NA	NA	NA	NA	NA	NA	NA	NA	0.316227766	NA
K29,K57	NA	NA	NA	NA	NA	NA	NA	NA	NA	NA	NA	NA	NA	0.5	NA	NA
K29,K70	NA	NA	NA	NA	NA	NA	NA	NA	NA	NA	NA	NA	NA	0.176776695	NA	NA
K29,M17	NA	NA	NA	NA	NA	NA	NA	NA	NA	NA	NA	NA	NA	NA	0.5	NA
K29,M51	NA	NA	NA	NA	NA	NA	NA	NA	NA	NA	NA	NA	NA	0.204124145	NA	NA
K29,N04	NA	NA	NA	NA	NA	NA	NA	NA	NA	NA	NA	NA	NA	NA	0.40824829	NA
K29,N18	NA	NA	NA	NA	NA	NA	NA	NA	NA	NA	NA	NA	NA	0.239045722	NA	NA
K29,N25	NA	NA	NA	NA	NA	NA	NA	NA	NA	NA	NA	NA	NA	NA	0.5	NA
K29,N40	NA	NA	NA	NA	NA	NA	NA	NA	NA	NA	NA	NA	NA	NA	NA	0.09602766
K50,M45	NA	NA	NA	NA	NA	NA	NA	NA	1	NA	NA	NA	NA	NA	NA	NA
K50,M47	NA	NA	NA	NA	NA	NA	NA	NA	1	NA	NA	NA	NA	NA	NA	NA
K55,K76	NA	NA	NA	NA	NA	NA	NA	NA	NA	NA	NA	NA	NA	0.184900065	NA	NA
K55,N18	NA	NA	NA	NA	NA	NA	NA	NA	NA	NA	NA	NA	NA	0.195180015	NA	NA
K70,K74	NA	NA	NA	NA	NA	NA	NA	NA	NA	NA	NA	NA	NA	0.25	NA	NA
K70,M47	NA	NA	NA	NA	NA	NA	NA	NA	NA	NA	NA	NA	NA	0.353553391	NA	NA
K71,K75	NA	NA	NA	NA	NA	NA	NA	NA	NA	NA	NA	0.516397779	NA	NA	NA	NA
K71,M31	NA	NA	NA	NA	NA	NA	NA	NA	NA	NA	0.666666667	NA	NA	NA	NA	NA
K71,N05	NA	NA	NA	NA	NA	NA	NA	NA	NA	NA	0.333333333	NA	NA	NA	NA	NA
K71,N25	NA	NA	NA	NA	NA	NA	NA	NA	NA	NA	NA	NA	NA	NA	0.316227766	NA
K71,Q21	NA	NA	NA	NA	NA	NA	NA	NA	0.707106781	NA	NA	NA	NA	NA	NA	NA
K74,K75	NA	NA	NA	NA	NA	NA	NA	NA	NA	0.707106781	NA	NA	NA	NA	NA	NA
K74,K76	NA	NA	NA	NA	NA	NA	NA	NA	NA	NA	0.353553391	NA	NA	NA	NA	NA
K76,M33	NA	NA	NA	NA	NA	NA	NA	NA	NA	0.39223227	NA	NA	NA	NA	NA	NA
K76,M48	NA	NA	NA	NA	NA	NA	NA	NA	NA	NA	NA	NA	NA	NA	0.204124145	NA
K76,M81	NA	NA	NA	NA	NA	NA	NA	NA	NA	NA	NA	NA	NA	NA	NA	0.115427311
K83,N19	NA	NA	NA	NA	NA	NA	NA	NA	NA	NA	NA	NA	NA	0.56694671	NA	NA
K90,M41	NA	NA	NA	NA	NA	NA	NA	NA	0.377964473	NA	NA	NA	NA	NA	NA	NA
K90,N91	NA	NA	NA	NA	NA	NA	NA	NA	NA	0.5	NA	NA	NA	NA	NA	NA
K90,Q23	NA	NA	NA	NA	NA	NA	NA	NA	NA	0.5	NA	NA	NA	NA	NA	NA
L93,M32	NA	NA	NA	NA	NA	NA	NA	NA	NA	NA	0.707106781	NA	NA	NA	NA	NA
M10,M35	NA	NA	NA	NA	NA	NA	NA	NA	NA	NA	0.223606798	NA	NA	NA	NA	NA
M17,N04	NA	NA	NA	NA	NA	NA	NA	NA	NA	NA	NA	NA	NA	NA	0.40824829	NA
M17,N25	NA	NA	NA	NA	NA	NA	NA	NA	NA	NA	NA	NA	NA	NA	0.5	NA
M31,N26	NA	NA	NA	NA	NA	NA	NA	NA	NA	0.707106781	NA	NA	NA	NA	NA	NA
M32,N05	NA	NA	NA	NA	NA	NA	NA	NA	NA	0.353553391	NA	NA	NA	NA	NA	NA
M32,Q24	NA	NA	NA	NA	NA	NA	NA	NA	NA	0.34299717	NA	NA	NA	NA	NA	NA
M33,Q24	NA	NA	NA	NA	NA	NA	NA	NA	NA	0.34299717	NA	NA	NA	NA	NA	NA
M41,N05	NA	NA	NA	NA	NA	NA	NA	NA	NA	NA	0.40824829	NA	NA	NA	NA	NA
M45,M47	NA	NA	NA	NA	NA	NA	NA	NA	1	NA	NA	NA	NA	NA	NA	NA
M48,N40	NA	NA	NA	NA	NA	NA	NA	NA	NA	NA	NA	NA	NA	NA	0.267261242	NA
M50,M51	NA	NA	NA	NA	NA	NA	NA	NA	NA	NA	NA	NA	NA	0.333333333	NA	NA
M51,N19	NA	NA	NA	NA	NA	NA	NA	NA	NA	NA	NA	0.471404521	NA	NA	NA	NA
N05,N80	NA	NA	NA	NA	NA	NA	NA	NA	NA	NA	0.40824829	NA	NA	NA	NA	NA
N05,Q21	NA	NA	NA	NA	NA	NA	NA	NA	NA	0.353553391	NA	NA	NA	NA	NA	NA
N05,Q23	NA	NA	NA	NA	NA	NA	NA	NA	NA	0.353553391	NA	NA	NA	NA	NA	NA
N18,N32	NA	NA	NA	NA	NA	NA	NA	NA	NA	NA	NA	NA	NA	NA	0.246182982	NA
N18,Q24	NA	NA	NA	NA	NA	NA	NA	NA	NA	NA	0.310086836	NA	NA	NA	NA	NA
N18,Q61	NA	NA	NA	NA	NA	NA	NA	NA	0.40824829	NA	NA	NA	NA	NA	NA	NA
N25,N40	NA	NA	NA	NA	NA	NA	NA	NA	NA	NA	NA	NA	NA	NA	0.377964473	NA
N25,Q61	NA	NA	NA	NA	NA	NA	NA	NA	1	NA	NA	NA	NA	NA	NA	NA
N39,N81	NA	NA	NA	NA	NA	NA	NA	NA	NA	NA	NA	NA	NA	NA	1	NA
N91,Q23	NA	NA	NA	NA	NA	NA	NA	NA	NA	0.5	NA	NA	NA	NA	NA	NA
Q06,Q63	NA	NA	NA	NA	NA	NA	NA	NA	1	NA	NA	NA	NA	NA	NA	NA
Q06,Q76	NA	NA	NA	NA	NA	NA	NA	NA	0.707106781	NA	NA	NA	NA	NA	NA	NA
Q21,Q23	NA	NA	NA	NA	NA	NA	NA	NA	NA	0.5	NA	NA	NA	NA	NA	NA
Q23,Q24	NA	NA	NA	NA	NA	NA	NA	NA	NA	0.34299717	NA	NA	NA	NA	NA	NA
Q63,Q76	NA	NA	NA	NA	NA	NA	NA	NA	0.707106781	NA	NA	NA	NA	NA	NA	NA
