# Supplementary material for: Phenotypic Disease Network-Based Multimorbidity Analysis in Idiopathic Cardiomyopathy Patients with Hospital Discharge Records
Source: J Clin Med. 2022 Nov 25;11(23):6965. doi: 10.3390/jcm11236965 (PMC9736397; doi:10.3390/jcm11236965)
Supplement: Supplementary file 1 [file jcm-11-06965-s001.zip › Table S5.csv]

	ICM_authority_nodes							Control_authority_nodes
Nodes	0-19	20-29	30-39	40-49	50-59	60-69	Over 70	0-19	20-29	30-39	40-49	50-59	60-69	Over 70
E55	NA	NA	NA	NA	NA	NA	NA	NA	NA	NA	0.872193342	NA	NA	NA
E66	NA	NA	NA	NA	NA	NA	NA	0.040392506	NA	0.320181573	NA	NA	NA	NA
E78	NA	NA	0.188054986	0.454511466	0.331336455	NA	NA	NA	0.235077077	0.376560164	NA	0.24426398	0.244401334	NA
E83	0.392037721	0.018648658	NA	NA	NA	NA	NA	NA	NA	NA	NA	NA	NA	NA
G47	NA	NA	NA	0.69527642	0.512344021	NA	NA	NA	0.555522869	0.710040667	0.393113149	0.195821183	NA	NA
H35	NA	NA	NA	0.914637335	NA	0.563461546	NA	NA	NA	NA	0.439059625	0.572153427	NA	NA
I10	NA	0.01447149	0.336569388	0.762012349	0.196538114	0.211539412	NA	0.071664935	0.362501001	0.887603708	NA	0.644056233	0.696842236	NA
I15	NA	NA	0.140012471	0.04032845	NA	NA	NA	NA	NA	NA	NA	NA	NA	NA
I20	NA	NA	NA	NA	NA	NA	NA	NA	0.244725692	NA	NA	0.744620377	0.398054692	NA
I21	NA	NA	NA	NA	NA	NA	NA	NA	NA	0.168948477	NA	0.38403622	0.171783528	NA
I25	NA	NA	0.302338644	0.805864901	0.296455032	NA	0.264814452	NA	0.387239193	1	0.310851412	1	1	NA
I26	0.002298058	NA	0.366501934	NA	NA	0.145958787	NA	NA	NA	NA	NA	NA	NA	NA
I27	NA	NA	NA	NA	NA	NA	NA	NA	0.209608658	NA	0.716042489	NA	NA	0.131026045
I34	0.002493314	NA	NA	NA	NA	NA	0.136704982	0.011866295	0.34036498	NA	NA	NA	NA	0.179490869
I35	NA	NA	NA	NA	NA	NA	NA	0.302407551	0.266681566	NA	NA	0.184778056	0.080030164	0.188405359
I36	0.001690821	0.031304052	0.183290258	NA	NA	NA	NA	0.017631596	0.481210839	NA	NA	0.534044495	NA	0.50598342
I42	NA	NA	NA	NA	NA	NA	NA	NA	0.347095671	NA	0.294461689	NA	NA	NA
I48	0.375255226	NA	NA	NA	0.301690411	0.146278345	NA	0.0011667	NA	NA	NA	NA	0.135827107	NA
I49	NA	NA	0.313814642	NA	NA	NA	0.173622305	0.000707174	NA	NA	0.31303348	NA	NA	NA
I50	NA	NA	0.242630456	0.446481148	0.770846552	0.182502748	NA	0.01230977	0.868698881	0.857160536	0.27377815	0.734191915	0.722158057	0.357788211
I51	0.04294775	NA	0.178786749	0.574087034	0.35768017	NA	0.269923986	0.304081923	0.821705849	NA	NA	0.651560194	0.113911384	NA
I65	NA	0.087330574	NA	NA	0.199314323	NA	NA	NA	NA	NA	NA	NA	NA	NA
I67	NA	NA	NA	NA	NA	NA	1	NA	NA	NA	NA	NA	NA	NA
I69	NA	NA	NA	NA	NA	0.481388976	0.715551721	NA	0.581921744	NA	NA	NA	0.220409011	0.261298273
I70	NA	0.2487471	0.369199095	1	0.518453295	0.368062815	0.581056985	NA	0.248409722	0.5747576	1	0.209212369	0.536660095	NA
I74	NA	0.352847594	NA	NA	0.331140915	NA	NA	NA	NA	NA	NA	NA	NA	NA
I77	NA	0.650764011	0.212309	NA	NA	0.140979947	NA	NA	NA	NA	NA	NA	NA	NA
J32	NA	NA	NA	0.19193228	0.558095981	NA	NA	NA	NA	NA	NA	NA	NA	NA
J47	NA	NA	NA	NA	NA	0.858357946	0.107253613	NA	NA	NA	NA	NA	NA	NA
J84	NA	NA	NA	NA	NA	0.200165081	0.313924471	0.83609301	NA	NA	NA	NA	NA	NA
K21	NA	0.477785474	NA	NA	NA	0.234882316	NA	NA	1	0.225461753	NA	NA	0.182922471	0.159660672
K29	NA	NA	0.187799914	NA	NA	NA	0.137232229	NA	NA	NA	NA	NA	NA	NA
K71	0.0021905	NA	0.739360508	NA	NA	NA	0.726054332	NA	NA	NA	NA	NA	NA	NA
K74	NA	0.026111919	0.259882968	NA	NA	NA	NA	NA	NA	NA	NA	NA	NA	NA
K75	0.003030325	0.02919806	NA	NA	NA	NA	NA	NA	NA	NA	NA	NA	NA	NA
K76	NA	NA	NA	0.685026967	0.451708158	0.217197851	NA	0.628463474	0.352248756	0.69729381	0.437902439	0.354750532	0.386342952	NA
K90	0.033176177	0.046758616	NA	NA	NA	NA	NA	NA	NA	NA	NA	NA	NA	NA
M08	NA	NA	NA	NA	NA	NA	NA	1	NA	NA	NA	NA	NA	NA
M31	NA	0.925182409	1	NA	NA	NA	NA	NA	NA	NA	NA	NA	NA	NA
M35	NA	NA	NA	NA	NA	NA	NA	NA	NA	NA	NA	0.31815847	NA	1
M41	0.057230961	NA	0.165676308	NA	NA	NA	NA	NA	NA	NA	NA	NA	NA	NA
M48	NA	NA	NA	NA	NA	NA	NA	NA	NA	NA	NA	NA	NA	0.931202426
M50	NA	NA	NA	NA	NA	1	NA	NA	NA	NA	NA	NA	NA	NA
M81	NA	NA	NA	NA	NA	NA	NA	NA	NA	NA	0.940360237	NA	NA	0.175692986
N05	NA	NA	NA	NA	NA	NA	NA	0.122066523	NA	0.279995577	NA	NA	NA	NA
N18	NA	NA	NA	NA	NA	NA	NA	0.001837408	0.95311516	0.751998992	0.276473573	0.976915982	0.201323769	NA
N26	NA	1	NA	NA	NA	NA	NA	NA	NA	NA	NA	NA	NA	NA
N40	NA	NA	NA	NA	1	NA	NA	NA	NA	NA	0.847513497	NA	NA	NA
N94	1	NA	NA	NA	NA	NA	NA	NA	NA	NA	NA	NA	NA	NA
Q21	0.002840944	0.010484317	NA	NA	NA	NA	NA	NA	0.32198394	NA	0.586053215	NA	NA	0.239437185
