# Supplementary material for: Phenotypic Disease Network-Based Multimorbidity Analysis in Idiopathic Cardiomyopathy Patients with Hospital Discharge Records
Source: J Clin Med. 2022 Nov 25;11(23):6965. doi: 10.3390/jcm11236965 (PMC9736397; doi:10.3390/jcm11236965)
Supplement: Supplementary file 1 [file jcm-11-06965-s001.zip › Table S6.csv]

	ICM_central_nodes							Control_central_nodes
Nodes	0-19	20-29	30-39	40-49	50-59	60-69	Over 70	0-19	20-29	30-39	40-49	50-59	60-69	Over 70
C78	NA	NA	NA	NA	NA	NA	NA	NA	NA	NA	0.017453068	0.029923276	NA	NA
I10	NA	NA	0.022969094	NA	0.015771523	NA	NA	0.025366719	NA	0.016798721	NA	NA	NA	NA
I25	NA	NA	0.018144911	0.019909988	0.013485803	NA	NA	NA	0.021890561	0.025504323	0.022917834	0.021335279	NA	NA
I36	NA	0.02006072	NA	0.024786118	0.016348544	NA	NA	0.021585708	0.018996853	NA	NA	NA	NA	NA
I42	NA	NA	NA	NA	NA	NA	NA	NA	0.022250098	NA	NA	NA	NA	0.014038542
I44	NA	NA	NA	NA	NA	NA	NA	NA	NA	0.019401349	0.016093025	NA	NA	0.015735197
I45	NA	NA	NA	NA	NA	NA	NA	NA	0.016388752	NA	0.023077185	NA	NA	NA
I48	0.020213667	NA	NA	0.033408796	0.019886622	NA	NA	0.029340512	0.026818241	0.020920041	NA	NA	NA	NA
I49	0.028090478	NA	NA	0.023096207	NA	0.019354908	NA	0.023040665	NA	NA	0.026715091	NA	NA	NA
I50	NA	NA	0.019297289	0.043255813	0.027888868	NA	NA	0.036473399	0.040968562	0.031418874	0.031200553	0.022894483	0.029163796	0.022873475
I51	0.039876089	0.035208213	0.031160218	0.071295638	0.057418414	0.038118098	0.019923122	0.02669115	0.053559	NA	0.042019984	0.029059016	0.033471307	NA
I63	0.023841695	0.019733973	NA	0.021220471	NA	0.026595214	NA	NA	NA	NA	NA	NA	NA	NA
I69	NA	NA	NA	NA	NA	NA	NA	NA	0.021181331	NA	NA	0.023534303	0.028912968	0.014908998
I70	NA	0.020344892	0.030541851	0.045847303	0.025809076	0.026895204	0.016634139	NA	0.01715363	0.021314604	0.024036303	0.023630008	NA	NA
I71	NA	NA	NA	NA	NA	0.034808226	0.016945087	0.02379104	NA	0.02705281	NA	NA	NA	NA
I74	NA	NA	NA	NA	NA	NA	NA	NA	0.026383028	NA	NA	NA	0.037710166	NA
I77	NA	0.027537431	0.02027052	NA	0.016907713	NA	0.025184821	NA	NA	NA	NA	NA	0.029610889	0.019441724
J32	NA	0.0195656	NA	0.027274613	0.014918205	NA	NA	NA	NA	NA	NA	NA	NA	NA
J43	NA	NA	NA	NA	0.070203349	0.018425887	0.018200218	NA	NA	NA	NA	NA	NA	NA
J47	0.022545926	NA	NA	NA	NA	0.015983027	NA	NA	NA	NA	NA	NA	NA	NA
J84	NA	NA	NA	NA	NA	NA	NA	0.031867192	NA	0.01850858	NA	NA	NA	NA
K21	NA	0.026907789	NA	NA	NA	0.055215848	0.014368162	NA	0.091517274	0.036788805	0.017903012	NA	NA	NA
K29	NA	NA	NA	NA	NA	NA	NA	NA	NA	NA	NA	0.026825296	0.035790413	NA
K55	NA	NA	NA	NA	NA	0.043207489	NA	NA	NA	NA	NA	NA	NA	NA
K71	NA	NA	0.019868701	0.019149548	NA	0.015264515	NA	NA	NA	0.028700926	0.016730294	0.033459971	NA	NA
K74	NA	NA	0.025751741	NA	NA	0.014412639	NA	NA	NA	NA	NA	NA	NA	NA
K75	0.018439988	0.020833068	NA	0.034339338	NA	NA	0.015826921	NA	NA	NA	NA	NA	NA	NA
K76	NA	NA	0.042084741	0.064660638	0.055927744	0.0376501	0.019547175	0.04691616	0.038247883	0.02919941	0.026053029	0.020698562	0.028133524	NA
M08	NA	NA	NA	NA	NA	NA	NA	0.062332646	NA	NA	NA	NA	NA	NA
M10	NA	0.042417701	NA	NA	0.05089037	NA	0.014673167	NA	NA	NA	NA	0.03074988	0.040166103	NA
M31	0.022545926	0.040662007	0.031664993	NA	NA	NA	NA	0.060535311	0.041951668	0.024402689	NA	NA	NA	NA
M32	NA	NA	NA	NA	NA	NA	NA	NA	0.026085154	NA	0.021616118	0.029987545	NA	NA
M35	NA	NA	0.021943644	NA	NA	NA	0.03052576	NA	0.044757409	NA	0.046169869	0.047035108	0.023639777	0.02525361
M41	0.057392824	NA	0.019804027	NA	NA	NA	NA	NA	NA	NA	NA	NA	NA	NA
M47	0.022545926	NA	NA	NA	0.016162637	0.016359906	NA	NA	NA	NA	NA	0.061220214	NA	NA
M51	NA	NA	NA	NA	NA	0.07073741	NA	NA	NA	NA	NA	0.021375777	0.031427823	0.02365181
M81	NA	NA	NA	0.020944503	NA	NA	0.015848463	NA	NA	NA	0.067943948	NA	0.047195566	0.039967187
N04	NA	NA	NA	NA	NA	0.017544505	0.030215668	NA	0.01744851	0.03831085	NA	NA	NA	NA
N05	NA	0.021464609	0.049766425	NA	NA	NA	NA	0.03331965	NA	0.066247647	NA	0.025204328	NA	NA
N18	0.027703614	0.03327104	0.020725882	0.086889685	0.091940007	0.038694842	0.031034873	0.071854806	0.122214718	0.135236392	0.020085778	0.043237855	0.067158363	0.0166142
N19	NA	NA	NA	0.020168469	NA	0.021879108	NA	NA	NA	NA	NA	NA	NA	NA
N25	0.023344863	NA	NA	NA	0.089979111	NA	0.074398366	NA	NA	NA	NA	NA	NA	0.082942652
N26	NA	0.07524652	NA	NA	NA	NA	NA	NA	NA	NA	NA	NA	NA	NA
N40	NA	NA	NA	NA	0.085681853	NA	0.093063329	NA	NA	NA	0.08562656	0.042548608	0.048874303	0.023564943
N80	NA	NA	0.049504873	NA	NA	NA	NA	NA	NA	NA	NA	NA	NA	NA
Q12	NA	NA	NA	NA	NA	NA	NA	0.061641353	NA	NA	NA	NA	NA	NA
Q21	0.028763066	0.02265328	NA	NA	NA	NA	NA	NA	0.020747705	0.029403321	0.038753804	0.069867334	NA	0.049560966
Q23	NA	0.052788964	NA	NA	NA	NA	NA	NA	NA	NA	NA	NA	NA	NA
Q25	NA	NA	NA	NA	NA	NA	NA	NA	NA	0.080790942	NA	NA	NA	NA
