# Supplementary material for: Phenotypic Disease Network-Based Multimorbidity Analysis in Idiopathic Cardiomyopathy Patients with Hospital Discharge Records
Source: J Clin Med. 2022 Nov 25;11(23):6965. doi: 10.3390/jcm11236965 (PMC9736397; doi:10.3390/jcm11236965)
Supplement: Supplementary file 1 [file jcm-11-06965-s001.zip › Table S7.csv]

	ICM_hub_nodes							Control_hub_nodes
Nodes	0-19	20-29	30-39	40-49	50-59	60-69	Over 70	0-19	20-29	30-39	40-49	50-59	60-69	Over 70
C04	NA	NA	NA	NA	1	NA	NA	NA	NA	NA	NA	NA	NA	NA
C80	NA	NA	NA	NA	NA	NA	1	NA	NA	NA	NA	NA	NA	NA
D68	NA	NA	NA	NA	NA	NA	NA	NA	0.528642599	NA	NA	NA	NA	1
D76	NA	NA	NA	NA	NA	NA	NA	1	NA	NA	NA	NA	NA	NA
E02	0.227570814	NA	NA	NA	NA	0.131769758	NA	NA	0.295121093	NA	NA	NA	0.054974311	NA
E03	NA	0.048187753	NA	NA	NA	0.681591585	NA	NA	NA	NA	0.682138899	NA	0.101174263	NA
E06	NA	NA	1	NA	NA	NA	NA	NA	NA	NA	NA	NA	NA	NA
E11	NA	NA	0.418044388	0.619285489	0.957693114	0.198742099	NA	NA	0.232407397	0.937709513	NA	0.584474836	0.784965833	NA
E16	NA	NA	NA	NA	NA	NA	NA	0.133569768	0.575519043	0.567834729	0.271838976	NA	NA	NA
E21	1	NA	NA	NA	NA	NA	NA	NA	NA	NA	0.838377429	NA	NA	NA
E22	NA	NA	0.171437419	1	0.790552508	NA	NA	NA	NA	NA	1	NA	NA	NA
E23	NA	NA	NA	NA	NA	NA	NA	NA	NA	NA	0.875229019	NA	NA	NA
E26	NA	NA	NA	NA	NA	NA	NA	NA	0.417996002	NA	0.927553227	NA	NA	NA
E66	NA	NA	0.2069935	0.833953612	NA	NA	NA	0.121281897	0.447557682	0.904766399	0.477653098	0.504525579	NA	NA
E72	NA	NA	NA	NA	NA	NA	NA	NA	1	0.335017905	0.845371645	0.266225963	0.099171125	NA
E78	0.008326589	0.046840062	0.252456768	0.673545972	0.893640498	0.488039931	0.193476158	0.199312315	0.606021526	1	0.263293384	1	1	NA
E83	0.686466907	0.149654997	NA	NA	NA	NA	NA	NA	NA	NA	NA	NA	NA	NA
E89	NA	NA	NA	NA	NA	1	NA	NA	NA	NA	NA	NA	NA	NA
G47	NA	NA	NA	0.719667699	0.681274226	NA	NA	NA	0.857868706	0.507030674	NA	0.386813951	0.094991363	NA
H35	NA	NA	0.371991351	0.511264426	NA	0.499752677	0.117410159	NA	0.323183912	NA	0.3814508	0.187979198	NA	NA
H90	NA	NA	0.223067167	NA	NA	0.525891024	NA	NA	NA	NA	NA	NA	NA	NA
I07	0.008297164	NA	NA	NA	NA	NA	0.186652591	NA	NA	NA	NA	NA	NA	NA
I10	NA	0.031187017	0.297031273	0.414605056	0.652107696	0.146151746	NA	0.153845435	0.240449679	0.546275317	0.342565447	0.445577642	0.431556571	NA
I15	NA	0.569433444	NA	0.072340721	NA	NA	NA	NA	NA	0.280411029	0.381167516	0.311515244	NA	NA
I20	NA	NA	NA	NA	NA	NA	NA	NA	NA	0.411950227	NA	0.519572312	0.40090739	NA
I21	NA	NA	NA	NA	NA	NA	NA	NA	NA	0.22397853	NA	0.552647394	0.298989963	NA
I25	NA	NA	0.202520964	0.216931622	0.316595633	NA	0.205691222	NA	NA	0.397452135	NA	0.413655759	0.179518577	0.144197177
I27	NA	0.198631746	0.13550533	NA	NA	NA	0.171118995	0.002556858	0.694306697	0.395413984	0.447902986	NA	NA	0.751767895
I34	0.008295326	NA	0.313836995	0.103383065	0.327577075	NA	0.160894261	0.003975605	0.494565287	0.204049483	NA	0.653586338	NA	0.817077341
I35	NA	NA	NA	NA	NA	NA	NA	0.908004096	NA	NA	NA	0.173886082	0.037759837	0.524911646
I36	0.007267446	NA	NA	0.070289037	NA	NA	NA	0.047576612	0.265778396	NA	NA	0.497419871	NA	0.699377317
I42	NA	NA	NA	NA	NA	NA	NA	NA	0.533367152	0.195216695	0.490764195	NA	NA	NA
I44	NA	NA	NA	NA	0.388222238	0.186251729	NA	NA	NA	NA	NA	NA	NA	NA
I45	NA	NA	NA	NA	NA	NA	NA	NA	NA	NA	0.35553015	NA	NA	0.218635332
I47	0.008826114	NA	NA	NA	NA	NA	0.179537316	NA	NA	NA	NA	NA	NA	NA
I48	0.18262447	NA	NA	NA	0.434469214	0.119853636	NA	NA	NA	NA	NA	NA	NA	NA
I49	0.009274466	NA	0.349162965	0.071155109	NA	NA	NA	NA	NA	NA	NA	NA	NA	NA
I50	0.010491966	NA	NA	0.221677462	NA	NA	NA	NA	0.398914956	NA	NA	0.165663536	0.040085314	0.132182728
I65	NA	1	NA	NA	NA	0.185679296	NA	NA	NA	NA	NA	NA	0.159285083	0.534956429
I69	NA	NA	NA	NA	NA	NA	NA	NA	0.320645211	NA	NA	NA	NA	0.242495297
I70	NA	0.716358468	0.125773829	0.08349775	0.276227098	0.149703877	NA	NA	NA	NA	NA	NA	NA	NA
I74	NA	0.517819224	NA	NA	0.218021713	NA	NA	NA	NA	NA	NA	NA	NA	NA
J32	NA	NA	NA	NA	NA	NA	NA	0.668942153	NA	NA	NA	NA	NA	NA
J43	NA	NA	NA	NA	0.194664732	NA	0.128308355	NA	NA	NA	NA	NA	NA	NA
J47	NA	NA	NA	NA	NA	0.264177975	0.20150755	NA	NA	NA	NA	NA	NA	NA
J84	NA	NA	NA	NA	NA	NA	NA	0.414592907	NA	0.231552117	NA	NA	NA	NA
K76	NA	NA	NA	NA	NA	NA	NA	0.220687569	NA	NA	NA	0.195088562	NA	NA
K90	0.007689981	0.01984854	NA	NA	NA	NA	NA	NA	NA	NA	NA	NA	NA	NA
