# Supplementary material for: Phenotypic Disease Network-Based Multimorbidity Analysis in Idiopathic Cardiomyopathy Patients with Hospital Discharge Records
Source: J Clin Med. 2022 Nov 25;11(23):6965. doi: 10.3390/jcm11236965 (PMC9736397; doi:10.3390/jcm11236965)
Supplement: Supplementary file 1 [file jcm-11-06965-s001.zip › Table S1.csv]

ICD_10_code	ICD_10_name	ICD_10_2digits	ICD_10_3digits	Whether Chronic	Whether Chronic	Number_of_patients_with_ICD_10_code	Number_of_patients_with_ICD_10_3digits	Number_of_patients_with_ICD_10_2digits
I42.000x001	Familial dilated cardiomyopathy	I42	I420	C	C	7	790	1002
I42.000x011	Dilated cardiomyopathy [Congestive cardiomyopathy]	I42	I420	C	C	783	790	1002
I42.500x001	Restrictive cardiomyopathy	I42	I425	C	C	113	113	1002
I42.800x002	Arrhythmogenic right ventricular cardiomyopathy	I42	I428	C	C	16	23	1002
I42.800x006	Arrhythmogenic left ventricular cardiomyopathy	I42	I428	C	C	5	23	1002
I42.900x003	Idiopathic cardiomyopathy	I42	I429	C	C	4	37	1002
Q24.800x006	Congenital myocardial densification insufficiency	Q24	Q248	C	C	131	135	151
