# Supplementary material for: Phenotypic Disease Network-Based Multimorbidity Analysis in Idiopathic Cardiomyopathy Patients with Hospital Discharge Records
Source: J Clin Med. 2022 Nov 25;11(23):6965. doi: 10.3390/jcm11236965 (PMC9736397; doi:10.3390/jcm11236965)
Supplement: Supplementary file 1 [file jcm-11-06965-s001.zip › Table S2.csv]

ICD-10 code	pre_ICM	pre_ICM_Q3	pre_ICM_Q1	pre_control	pre_control_Q3	pre_control_Q1	OR	CI_95%_Up	CI_95_Low	P_value
B18	0.019305019	0.029658194	0.011830894	0.010617761	0.018918528	0.005311931	1.834287759	3.847783436	0.874428523	0.147926037
B90	0.008687259	0.016426815	0.003979842	0.010617761	0.018918528	0.005311931	0.816588475	1.978966013	0.336952092	0.821089455
C18	0.012548263	0.021362325	0.006697877	0.000965251	0.005366183	2.44E-05	13.15249267	100.7290392	1.717360403	0.002498751
C34	0.006756757	0.013871672	0.002720755	0.014478764	0.023768233	0.008125698	0.463038549	1.1404111	0.188006498	0.133933033
C77	0.022200772	0.033126701	0.0141242	0.015444015	0.024959227	0.008852681	1.447433366	2.755921958	0.760204165	0.350824588
C78	0.015444015	0.024959227	0.008852681	0.015444015	0.024959227	0.008852681	1	2.010490082	0.497391163	1
C79	0.017374517	0.027320669	0.010328917	0.010617761	0.018918528	0.005311931	1.647615646	3.505846239	0.774317278	0.252873563
C85	0.002895753	0.008439092	0.000597572	0.00965251	0.017679461	0.004638183	0.297967086	1.085832138	0.081766215	0.091954023
D47	0.006756757	0.013871672	0.002720755	0.002895753	0.008439092	0.000597572	2.342403628	9.08348753	0.60404715	0.333333333
D50	0.001930502	0.006956074	0.000233878	0.002895753	0.008439092	0.000597572	0.666021921	3.994309007	0.111054302	1
D68	0.016409266	0.02614318	0.009587307	0.007722008	0.015158467	0.003339539	2.1437684	4.989636515	0.921057664	0.110944528
D69	0.011583012	0.020145697	0.005999038	0.010617761	0.018918528	0.005311931	1.091974432	2.486082177	0.479633445	1
E02	0.041505792	0.055503317	0.030197984	0.022200772	0.033126701	0.0141242	1.907220106	3.188281096	1.140893297	0.012493753
E03	0.026061776	0.037693214	0.017243551	0.019305019	0.029658194	0.011830894	1.359365709	2.439475458	0.757488715	0.365317341
E04	0.011583012	0.020145697	0.005999038	0.007722008	0.015158467	0.003339539	1.505859375	3.699334197	0.612978535	0.484257871
E05	0.014478764	0.023768233	0.008125698	0.008687259	0.016426815	0.003979842	1.676460986	3.848258905	0.73033585	0.307846077
E11	0.218146718	0.24456019	0.193345509	0.211389961	0.237537978	0.186893317	1.040881673	1.283759812	0.843954334	0.751124438
E16	0.011583012	0.020145697	0.005999038	0.014478764	0.023768233	0.008125698	0.79765625	1.712510659	0.371533742	0.698150925
E22	0.041505792	0.055503317	0.030197984	0.006756757	0.013871672	0.002720755	6.365558912	14.21762645	2.850007377	0.00049975
E26	0.000965251	0.005366183	2.44E-05	0.008687259	0.016426815	0.003979842	0.110252281	0.871830794	0.013942574	0.024487756
E66	0.046332046	0.060962966	0.034356071	0.027992278	0.039955523	0.018825272	1.687002653	2.697199237	1.055160446	0.03898051
E72	0.022200772	0.033126701	0.0141242	0.021235521	0.031975123	0.013354883	1.046486584	1.889649141	0.579543655	1
E77	0.019305019	0.029658194	0.011830894	0.008687259	0.016426815	0.003979842	2.246281715	4.956797121	1.017952	0.061469265
E78	0.213320463	0.239545345	0.188735775	0.346525097	0.37638875	0.317536535	0.51136251	0.62217463	0.42028653	0.00049975
E83	0.008687259	0.016426815	0.003979842	0.003861004	0.009855958	0.001052965	2.260954236	7.365186072	0.694064482	0.265867066
E85	0.031853282	0.044444788	0.022025707	0.000965251	0.005366183	2.44E-05	34.05284148	249.4561978	4.648495499	0.00049975
G47	0.081081081	0.099401709	0.065186356	0.035714286	0.048893468	0.025268425	2.382352941	3.542657362	1.602075774	0.00049975
G71	0.011583012	0.020145697	0.005999038	0.000965251	0.005366183	2.44E-05	12.12890625	93.45243679	1.574173685	0.003998001
H25	0.012548263	0.021362325	0.006697877	0.011583012	0.020145697	0.005999038	1.08439231	2.387906093	0.492442599	1
H26	0.00965251	0.017679461	0.004638183	0.010617761	0.018918528	0.005311931	0.908204856	2.147841742	0.384030184	1
H35	0.038610039	0.052207067	0.027724232	0.02027027	0.030819056	0.012590334	1.941097724	3.315532316	1.136426979	0.014492754
H90	0.00965251	0.017679461	0.004638183	0.000965251	0.005366183	2.44E-05	10.0877193	78.94858568	1.288966481	0.012493753
I07	0.012548263	0.021362325	0.006697877	0.000965251	0.005366183	2.44E-05	13.15249267	100.7290392	1.717360403	0.00149925
I10	0.286679537	0.315277844	0.2592989	0.409266409	0.439912925	0.379136891	0.580092935	0.696548851	0.48310727	0.00049975
I15	0.013513514	0.022569527	0.007407126	0.021235521	0.031975123	0.013354883	0.631382316	1.240919585	0.32124856	0.229885057
I20	0.002895753	0.008439092	0.000597572	0.138996139	0.161570023	0.118496955	0.017989674	0.056635479	0.005714234	0.00049975
I21	0.007722008	0.015158467	0.003339539	0.11003861	0.130695827	0.091629275	0.06293945	0.129610222	0.030563749	0.00049975
I25	0.195945946	0.22144848	0.172184373	0.325289575	0.354765671	0.296809987	0.505473406	0.618050667	0.413401971	0.00049975
I26	0.018339768	0.028492194	0.011076944	0.006756757	0.013871672	0.002720755	2.746312684	6.561231635	1.149514875	0.024987506
I27	0.156370656	0.17994133	0.134772138	0.027992278	0.039955523	0.018825272	6.436281859	9.654314579	4.290902666	0.00049975
I31	0.002895753	0.008439092	0.000597572	0.002895753	0.008439092	0.000597572	1	4.966202323	0.201361108	1
I34	0.189189189	0.214391464	0.165767167	0.023166023	0.034274064	0.014897983	9.838888889	15.17992788	6.377087909	0.00049975
I35	0.037644788	0.051104554	0.026903539	0.024131274	0.035417458	0.015675962	1.581905717	2.633609191	0.950188702	0.097451274
I36	0.101351351	0.121358655	0.083644675	0.014478764	0.023768233	0.008125698	7.676691729	13.28243512	4.436806606	0.00049975
I42	0.902509653	0.91989088	0.882804199	0.021235521	0.031975123	0.013354883	426.6831683	682.4371068	266.777003	0.00049975
I44	0.138030888	0.160546316	0.117595882	0.026061776	0.037693214	0.017243551	5.984281034	9.117110253	3.927957269	0.00049975
I45	0.052123552	0.067465698	0.039396006	0.034749035	0.047784741	0.024454169	1.527494908	2.350078213	0.992835337	0.065467266
I46	0.008687259	0.016426815	0.003979842	0.003861004	0.009855958	0.001052965	2.260954236	7.365186072	0.694064482	0.268365817
I47	0.141891892	0.164639119	0.121202217	0.103281853	0.123436996	0.085415576	1.435646479	1.872210229	1.100881076	0.010994503
I48	0.278957529	0.30735181	0.25182523	0.101351351	0.121358655	0.083644675	3.430343597	4.374817971	2.689770699	0.00049975
I49	0.216216216	0.242554859	0.191501005	0.096525097	0.116153763	0.079226574	2.582068966	3.327978725	2.003342177	0.00049975
I50	0.775096525	0.800192439	0.748427412	0.205598456	0.231510872	0.181370975	13.3161861	16.42299836	10.79710345	0.00049975
I51	0.386100386	0.416518696	0.356331205	0.103281853	0.123436996	0.085415576	5.460530183	6.913781679	4.312746809	0.00049975
I63	0.027992278	0.039955523	0.018825272	0.027992278	0.039955523	0.018825272	1	1.685530225	0.593285119	1
I65	0.019305019	0.029658194	0.011830894	0.019305019	0.029658194	0.011830894	1	1.869885405	0.534792131	1
I69	0.037644788	0.051104554	0.026903539	0.032818533	0.045560496	0.022832709	1.152811375	1.841108835	0.721833518	0.648675662
I70	0.13030888	0.152344063	0.110400005	0.126447876	0.148234201	0.106810882	1.03510942	1.339070471	0.800145725	0.823588206
I71	0.001930502	0.006956074	0.000233878	0.008687259	0.016426815	0.003979842	0.220717816	1.024047971	0.047572336	0.071964018
I74	0.013513514	0.022569527	0.007407126	0.012548263	0.021362325	0.006697877	1.077976818	2.304741998	0.504192669	1
I77	0.019305019	0.029658194	0.011830894	0.015444015	0.024959227	0.008852681	1.25492126	2.43559787	0.646587595	0.631184408
J32	0.015444015	0.024959227	0.008852681	0.006756757	0.013871672	0.002720755	2.305882353	5.628683869	0.944642398	0.086956522
J43	0.014478764	0.023768233	0.008125698	0.006756757	0.013871672	0.002720755	2.159647405	5.318965083	0.876876768	0.136931534
J44	0.022200772	0.033126701	0.0141242	0.00965251	0.017679461	0.004638183	2.329516288	4.919161849	1.103164788	0.037981009
J45	0.012548263	0.021362325	0.006697877	0.003861004	0.009855958	0.001052965	3.278592375	10.08872395	1.065463583	0.057971014
J84	0.012548263	0.021362325	0.006697877	0.012548263	0.021362325	0.006697877	1	2.167651927	0.461328679	1
K21	0.025096525	0.036557107	0.016457892	0.038610039	0.052207067	0.027724232	0.640990099	1.058349968	0.388215921	0.098950525
K29	0.013513514	0.022569527	0.007407126	0.023166023	0.034274064	0.014897983	0.577625571	1.123015684	0.297102974	0.154422789
K71	0.021235521	0.031975123	0.013354883	0.017374517	0.027320669	0.010328917	1.227043612	2.301537121	0.654187156	0.627686157
K74	0.011583012	0.020145697	0.005999038	0.00965251	0.017679461	0.004638183	1.20234375	2.795326034	0.517159886	0.836081959
K75	0.011583012	0.020145697	0.005999038	0	0.003554363	0	Inf	Inf	NA	0.0009995
K76	0.164092664	0.188074968	0.142037179	0.134169884	0.15644803	0.113995078	1.266801801	1.614942745	0.993711268	0.071964018
K80	0	0.003554363	0	0.001930502	0.006956074	0.000233878	0	NA	0	0.484257871
K82	0	0.003554363	0	0.000965251	0.005366183	2.44E-05	0	NA	0	1
M06	0.008687259	0.016426815	0.003979842	0.010617761	0.018918528	0.005311931	0.816588475	1.978966013	0.336952092	0.826586707
M10	0.036679537	0.050000046	0.02608491	0.017374517	0.027320669	0.010328917	2.153417947	3.798590383	1.220770967	0.009495252
M31	0.005791506	0.012562763	0.002128258	0.014478764	0.023768233	0.008125698	0.396504854	1.025983315	0.153234558	0.08045977
M32	0.005791506	0.012562763	0.002128258	0.00965251	0.017679461	0.004638183	0.597669903	1.650549754	0.216418386	0.429785107
M35	0.012548263	0.021362325	0.006697877	0.013513514	0.022569527	0.007407126	0.927663734	1.983368782	0.433888045	1
M41	0.00965251	0.017679461	0.004638183	0.001930502	0.006956074	0.000233878	5.038986355	23.05468761	1.10135448	0.033483258
M47	0.008687259	0.016426815	0.003979842	0.022200772	0.033126701	0.0141242	0.385970111	0.838204403	0.177728638	0.025987006
M48	0.001930502	0.006956074	0.000233878	0.003861004	0.009855958	0.001052965	0.499032882	2.730585362	0.091201623	0.67916042
M51	0.008687259	0.016426815	0.003979842	0.023166023	0.034274064	0.014897983	0.369522882	0.798885037	0.170922166	0.014492754
M81	0.011583012	0.020145697	0.005999038	0.015444015	0.024959227	0.008852681	0.747070313	1.587081311	0.351660654	0.576211894
N04	0.008687259	0.016426815	0.003979842	0.010617761	0.018918528	0.005311931	0.816588475	1.978966013	0.336952092	0.808595702
N05	0.002895753	0.008439092	0.000597572	0.011583012	0.020145697	0.005999038	0.247821878	0.880802755	0.069726943	0.04097951
N18	0.136100386	0.15849787	0.115794777	0.058880309	0.074995018	0.045334567	2.518087737	3.446209423	1.839924703	0.00049975
N19	0.014478764	0.023768233	0.008125698	0.007722008	0.015158467	0.003339539	1.887855044	4.472212691	0.796920208	0.207896052
N25	0.010617761	0.018918528	0.005311931	0.003861004	0.009855958	0.001052965	2.768780488	8.723841482	0.878757988	0.123938031
N40	0.036679537	0.050000046	0.02608491	0.034749035	0.047784741	0.024454169	1.057670897	1.682507929	0.664881103	0.904047976
Q21	0.011583012	0.020145697	0.005999038	0.019305019	0.029658194	0.011830894	0.5953125	1.224172755	0.289499151	0.214392804
Q24	0.137065637	0.159522266	0.116695155	0.028957529	0.041082048	0.019620983	5.326323639	7.97785407	3.556059469	0.00049975
Z45	0.023166023	0.034274064	0.014897983	0.004826255	0.01122666	0.001568873	4.890118577	12.86667133	1.858542826	0.00049975
Z51	0.026061776	0.037693214	0.017243551	0.061776062	0.078205348	0.047896559	0.406404856	0.642700935	0.256985634	0.00049975
Z90	0.018339768	0.028492194	0.011076944	0.017374517	0.027320669	0.010328917	1.056593467	2.024979614	0.551309132	1
Z95	0.064671815	0.081406698	0.050467722	0.068532819	0.085662137	0.053909226	0.939766566	1.327642092	0.665210304	0.792603698
Z96	0.006756757	0.013871672	0.002720755	0.00965251	0.017679461	0.004638183	0.697959184	1.840738698	0.264647569	0.634182909
